# Supplementary material for: Bis(1,10-phenanthrolin-1-ium) hexa­bromidoplatinate(IV) dihydrate
Source: Acta Crystallogr Sect E Struct Rep Online. 2010 Jan 9;66(Pt 2):m105. doi: 10.1107/S1600536809055196 (PMC2979881; doi:10.1107/S1600536809055196)
Supplement: Supplementary file 1 [file e-66-0m105-sup1.cif]

##############################################################################
###                                                                        ###
###        Electronic paper (Acta Crystallographica Section E)             ###
###                                                                        ###
##############################################################################
#                                                                            #
# This CIF contains the data in a paper accepted for publication in Acta     #
# Crystallographica Section E. It conforms to the requirements of Notes      #
# for Authors for Section E, and has been peer reviewed under the auspices   #
# of the IUCr Commission on Journals.                                        #
#                                                                            #
# Full details of the Crystallographic Information File format               #
# are given in the paper "The Crystallographic Information File (CIF):       #
# a New Standard Archive File for Crystallography" by S. R. Hall, F. H.      #
# Allen and I. D. Brown [Acta Cryst. (1991), A47, 655-685].                  #
#                                                                            #
# The current version of the core CIF dictionary is obtainable from          #
# ftp://ftp.iucr.org/pub/cif_core.dic. The current version number is 2.4.    #
#                                                                            #
# Software is freely available for graphical display of the structure(s) in  #
# this CIF.  For information consult the CIF home page http://www.iucr.org/  #
# cif/home.html                                                              #
#                                                                            #
# This file may be used for bona fide research purposes within the           #
# scientific community so long as proper attribution is given to the journal # 
# article from which it was obtained.                                        #
#                                                                            #
##############################################################################
                                             
data_global
_audit_creation_method     SHELXL-97
_journal_date_recd_electronic     2009-12-17
_journal_date_accepted     2009-12-23
_journal_name_full     'Acta Crystallographica, Section E'
_journal_year     2010
_journal_volume     66
_journal_issue      2
_journal_page_first     m105
_journal_page_last     m105
_journal_paper_category     QM
_journal_coeditor_code     HY2266
_publ_contact_author_name     'Dr. Kwang Ha'
_publ_contact_author_address
; School of Applied Chemical Engineering
  The Research Institute of Catalysis
  Chonnam National University
  Gwangju 500-757
  Republic of Korea
;
_publ_contact_author_email     hakwang@chonnam.ac.kr
_publ_contact_author_fax     '82 62 530 1909'
_publ_contact_author_phone     '82 62 530 1901'
_publ_section_title
;
Bis(1,10-phenanthrolin-1-ium) hexabromidoplatinate(IV) dihydrate
;
loop_
    _publ_author_name
    _publ_author_footnote
    _publ_author_address
    'Ha, Kwang' .
; School of Applied Chemical Engineering
  The Research Institute of Catalysis
  Chonnam National University
  Gwangju 500-757
  Republic of Korea
;
data_I
_chemical_name_systematic
;
Bis(1,10-phenanthrolin-1-ium) hexabromidoplatinate(IV) dihydrate
;
_chemical_name_common     ?
_chemical_formula_moiety     '2(C12 H9 N2 +), Br6 Pt 2-, 2(H2 O)'
_chemical_formula_sum     'C24 H22 Br6 N4 O2 Pt'
_chemical_formula_structural     ?
_chemical_formula_analytical     ?
_chemical_formula_iupac     '(C12 H9 N2)2 [Pt Br6], 2H2 O'
_chemical_formula_weight     1073.01
_chemical_melting_point     ?
_symmetry_cell_setting     Triclinic
_symmetry_space_group_name_H-M     'P -1'
_symmetry_space_group_name_Hall     '-P 1'
loop_
    _symmetry_equiv_pos_as_xyz
    'x, y, z'
    '-x, -y, -z'
_cell_length_a     8.1999(6)
_cell_length_b     9.5808(7)
_cell_length_c     9.6342(7)
_cell_angle_alpha     83.8110(10)
_cell_angle_beta     73.3000(10)
_cell_angle_gamma     74.961(2)
_cell_volume     699.67(9)
_cell_formula_units_Z     1
_cell_measurement_reflns_used     2462
_cell_measurement_theta_min     2.20
_cell_measurement_theta_max     26.00
_cell_measurement_temperature     200(2)
_exptl_crystal_description     'block'
_exptl_crystal_colour     'red'
_exptl_crystal_size_max     0.21
_exptl_crystal_size_mid     0.19
_exptl_crystal_size_min     0.11
_exptl_crystal_density_diffrn     2.547
_exptl_crystal_density_meas     ?
_exptl_crystal_density_method     'not measured'
_exptl_crystal_F_000     498
_exptl_absorpt_coefficient_mu     13.611
_exptl_absorpt_correction_type     multi-scan
_exptl_absorpt_process_details     '(SADABS; Bruker, 2001)'
_exptl_absorpt_correction_T_min     0.577
_exptl_absorpt_correction_T_max     1.000
_diffrn_ambient_temperature     200(2)
_diffrn_radiation_type     MoK\a
_diffrn_radiation_wavelength     0.71073
_diffrn_radiation_source     'fine-focus sealed tube'
_diffrn_radiation_monochromator     graphite
_diffrn_measurement_device_type     'Bruker SMART 1000 CCD'
_diffrn_measurement_method     '\f and \w scans'
_diffrn_detector_area_resol_mean     ?
_diffrn_reflns_number     4327
_diffrn_reflns_av_R_equivalents     0.0258
_diffrn_reflns_av_sigmaI/netI     0.0499
_diffrn_reflns_theta_min     2.20
_diffrn_reflns_theta_max     26.00
_diffrn_reflns_theta_full     26.00
_diffrn_measured_fraction_theta_max     0.975
_diffrn_measured_fraction_theta_full     0.975
_diffrn_reflns_limit_h_min     -10
_diffrn_reflns_limit_h_max     5
_diffrn_reflns_limit_k_min     -11
_diffrn_reflns_limit_k_max     11
_diffrn_reflns_limit_l_min     -11
_diffrn_reflns_limit_l_max     11
_diffrn_standards_number     0
_diffrn_standards_interval_count     0
_diffrn_standards_interval_time     0
_diffrn_standards_decay_%     0
_reflns_number_total     2684
_reflns_number_gt     2236
_reflns_threshold_expression     I>2\s(I)
_refine_ls_structure_factor_coef     Fsqd
_refine_ls_matrix_type     full
_refine_ls_R_factor_all     0.0506
_refine_ls_R_factor_gt     0.0366
_refine_ls_wR_factor_gt     0.0748
_refine_ls_wR_factor_ref     0.0950
_refine_ls_goodness_of_fit_ref     1.132
_refine_ls_restrained_S_all     1.132
_refine_ls_number_reflns     2684
_refine_ls_number_parameters     169
_refine_ls_number_restraints     0
_refine_ls_hydrogen_treatment     constr
_refine_ls_weighting_scheme     calc
_refine_ls_weighting_details
         'calc w=1/[\s^2^(Fo^2^)+(0.0229P)^2^+6.7790P] where P=(Fo^2^+2Fc^2^)/3'
_atom_sites_solution_hydrogens     geom
_atom_sites_solution_primary     direct
_atom_sites_solution_secondary     difmap
_refine_ls_shift/su_max     0.000
_refine_ls_shift/su_mean     0.000
_refine_diff_density_max     1.772
_refine_diff_density_min     -1.366
_refine_ls_extinction_method     none
_refine_ls_extinction_coef     ?
loop_
    _atom_type_symbol
    _atom_type_description
    _atom_type_scat_dispersion_real
    _atom_type_scat_dispersion_imag
    _atom_type_scat_source
    'C' 'C' 0.0033 0.0016
                         'International Tables Vol C Tables 4.2.6.8 and 6.1.1.4'
    'H' 'H' 0.0000 0.0000
                         'International Tables Vol C Tables 4.2.6.8 and 6.1.1.4'
    'Br' 'Br' -0.2901 2.4595
                         'International Tables Vol C Tables 4.2.6.8 and 6.1.1.4'
    'N' 'N' 0.0061 0.0033
                         'International Tables Vol C Tables 4.2.6.8 and 6.1.1.4'
    'O' 'O' 0.0106 0.0060
                         'International Tables Vol C Tables 4.2.6.8 and 6.1.1.4'
    'Pt' 'Pt' -1.7033 8.3905
                         'International Tables Vol C Tables 4.2.6.8 and 6.1.1.4'
_computing_data_collection     'SMART (Bruker, 2007)'
_computing_cell_refinement     'SAINT (Bruker, 2007)'
_computing_data_reduction     'SAINT (Bruker, 2007)'
_computing_structure_solution     'SHELXS97 (Sheldrick, 2008)'
_computing_structure_refinement     'SHELXL97 (Sheldrick, 2008)'
_computing_molecular_graphics
                              'ORTEP-3 (Farrugia, 1997) and PLATON (Spek, 2009)'
_computing_publication_material     'SHELXL97 (Sheldrick, 2008)'
loop_
    _atom_site_type_symbol
    _atom_site_label
    _atom_site_fract_x
    _atom_site_fract_y
    _atom_site_fract_z
    _atom_site_U_iso_or_equiv
    _atom_site_adp_type
    _atom_site_calc_flag
    _atom_site_refinement_flags
    _atom_site_occupancy
    _atom_site_disorder_assembly
    _atom_site_disorder_group
    Pt Pt1 0.5000 0.0000 0.5000 0.02001(15) Uani d S 1 . .
    Br Br1 0.55354(13) -0.02152(11) 0.74241(10) 0.0305(2) Uani d . 1 . .
    Br Br2 0.81815(12) -0.08964(11) 0.38859(10) 0.0314(2) Uani d . 1 . .
    Br Br3 0.53880(12) 0.24992(10) 0.47143(10) 0.0285(2) Uani d . 1 . .
    N N1 0.9383(10) 0.2591(8) 0.1579(8) 0.0297(18) Uani d . 1 . .
    H H11 0.9642 0.1848 0.1025 0.036 Uiso calc R 1 . .
    N N2 0.8156(10) 0.2812(9) -0.0880(8) 0.0299(18) Uani d . 1 . .
    C C1 0.9906(13) 0.2386(12) 0.2773(10) 0.036(2) Uani d . 1 . .
    H H1 1.0493 0.1445 0.3033 0.043 Uiso calc R 1 . .
    C C2 0.9605(13) 0.3535(12) 0.3656(11) 0.036(2) Uani d . 1 . .
    H H2 1.0002 0.3395 0.4507 0.044 Uiso calc R 1 . .
    C C3 0.8717(12) 0.4879(11) 0.3265(10) 0.032(2) Uani d . 1 . .
    H H3 0.8486 0.5676 0.3860 0.038 Uiso calc R 1 . .
    C C4 0.8147(12) 0.5086(10) 0.1992(9) 0.0236(19) Uani d . 1 . .
    C C5 0.7304(12) 0.6471(10) 0.1520(10) 0.026(2) Uani d . 1 . .
    H H5 0.7092 0.7287 0.2083 0.032 Uiso calc R 1 . .
    C C6 0.6798(12) 0.6644(10) 0.0280(10) 0.029(2) Uani d . 1 . .
    H H6 0.6250 0.7582 -0.0021 0.035 Uiso calc R 1 . .
    C C7 0.7080(11) 0.5430(11) -0.0586(9) 0.024(2) Uani d . 1 . .
    C C8 0.6533(12) 0.5559(11) -0.1871(9) 0.027(2) Uani d . 1 . .
    H H8 0.5988 0.6480 -0.2212 0.033 Uiso calc R 1 . .
    C C9 0.6794(12) 0.4360(11) -0.2609(10) 0.028(2) Uani d . 1 . .
    H H9 0.6441 0.4425 -0.3476 0.034 Uiso calc R 1 . .
    C C10 0.7605(13) 0.3001(11) -0.2063(10) 0.032(2) Uani d . 1 . .
    H H10 0.7761 0.2169 -0.2586 0.039 Uiso calc R 1 . .
    C C11 0.7892(11) 0.4034(11) -0.0142(9) 0.025(2) Uani d . 1 . .
    C C12 0.8468(11) 0.3880(9) 0.1150(9) 0.0203(18) Uani d . 1 . .
    O O1 0.1634(13) 1.0222(10) 0.0141(10) 0.072(3) Uani d . 1 . .
    H H21 0.2326 0.9999 -0.0891 0.109 Uiso d R 1 . .
    H H22 0.1943 0.9525 0.0984 0.109 Uiso d R 1 . .
loop_
    _atom_site_aniso_label
    _atom_site_aniso_U_11
    _atom_site_aniso_U_22
    _atom_site_aniso_U_33
    _atom_site_aniso_U_12
    _atom_site_aniso_U_13
    _atom_site_aniso_U_23
    Pt1 0.0223(3) 0.0181(3) 0.0209(3) -0.00115(19) -0.01071(19) -0.00139(18)
    Br1 0.0391(6) 0.0287(5) 0.0263(5) -0.0014(4) -0.0189(4) -0.0018(4)
    Br2 0.0222(5) 0.0312(6) 0.0382(5) 0.0001(4) -0.0090(4) -0.0045(4)
    Br3 0.0360(5) 0.0207(5) 0.0313(5) -0.0061(4) -0.0134(4) -0.0008(4)
    N1 0.034(5) 0.016(4) 0.031(4) 0.004(3) -0.007(4) 0.002(3)
    N2 0.034(5) 0.031(5) 0.021(4) -0.007(4) 0.001(3) -0.011(3)
    C1 0.032(5) 0.040(6) 0.034(5) -0.010(5) -0.014(4) 0.023(5)
    C2 0.032(6) 0.052(7) 0.035(6) -0.019(5) -0.018(4) 0.002(5)
    C3 0.030(5) 0.034(6) 0.029(5) -0.006(4) -0.004(4) -0.003(4)
    C4 0.031(5) 0.020(5) 0.028(5) -0.012(4) -0.019(4) 0.010(4)
    C5 0.033(5) 0.018(5) 0.032(5) 0.000(4) -0.017(4) -0.006(4)
    C6 0.024(5) 0.020(5) 0.047(6) 0.000(4) -0.019(4) -0.004(4)
    C7 0.016(4) 0.037(6) 0.020(4) -0.007(4) -0.004(3) -0.004(4)
    C8 0.023(5) 0.031(6) 0.028(5) -0.008(4) -0.009(4) 0.007(4)
    C9 0.027(5) 0.034(6) 0.025(5) -0.006(4) -0.008(4) -0.003(4)
    C10 0.042(6) 0.024(5) 0.028(5) -0.010(5) 0.000(4) -0.006(4)
    C11 0.014(4) 0.035(6) 0.024(5) -0.005(4) -0.004(4) 0.000(4)
    C12 0.018(4) 0.018(5) 0.023(4) -0.005(4) -0.004(3) 0.002(3)
    O1 0.085(7) 0.052(6) 0.058(6) 0.005(5) -0.005(5) 0.003(5)
loop_
    _geom_bond_atom_site_label_1
    _geom_bond_atom_site_label_2
    _geom_bond_site_symmetry_2
    _geom_bond_distance
    _geom_bond_publ_flag
    Pt1 Br1 . 2.4755(9) yes
    Pt1 Br2 . 2.4743(9) yes
    Pt1 Br3 . 2.4725(9) yes
    N1 C1 . 1.319(12) ?
    N1 C12 . 1.358(11) ?
    N1 H11 . 0.8800 ?
    N2 C10 . 1.321(12) ?
    N2 C11 . 1.371(12) ?
    C1 C2 . 1.391(15) ?
    C1 H1 . 0.9500 ?
    C2 C3 . 1.377(15) ?
    C2 H2 . 0.9500 ?
    C3 C4 . 1.411(12) ?
    C3 H3 . 0.9500 ?
    C4 C12 . 1.409(12) ?
    C4 C5 . 1.421(12) ?
    C5 C6 . 1.353(13) ?
    C5 H5 . 0.9500 ?
    C6 C7 . 1.436(12) ?
    C6 H6 . 0.9500 ?
    C7 C11 . 1.411(13) ?
    C7 C8 . 1.417(12) ?
    C8 C9 . 1.354(13) ?
    C8 H8 . 0.9500 ?
    C9 C10 . 1.420(14) ?
    C9 H9 . 0.9500 ?
    C10 H10 . 0.9500 ?
    C11 C12 . 1.434(12) ?
    O1 H21 . 1.01 ?
    O1 H22 . 1.04 ?
loop_
    _geom_angle_atom_site_label_1
    _geom_angle_atom_site_label_2
    _geom_angle_atom_site_label_3
    _geom_angle_site_symmetry_1
    _geom_angle_site_symmetry_3
    _geom_angle
    _geom_angle_publ_flag
    Br3 Pt1 Br3 2_656 . 180.0 ?
    Br3 Pt1 Br2 2_656 . 90.59(3) ?
    Br3 Pt1 Br2 . . 89.41(3) ?
    Br3 Pt1 Br2 2_656 2_656 89.41(3) ?
    Br3 Pt1 Br2 . 2_656 90.59(3) ?
    Br2 Pt1 Br2 . 2_656 180.00(2) ?
    Br3 Pt1 Br1 2_656 . 90.44(3) ?
    Br3 Pt1 Br1 . . 89.56(3) ?
    Br2 Pt1 Br1 . . 89.99(3) ?
    Br2 Pt1 Br1 2_656 . 90.01(3) ?
    Br3 Pt1 Br1 2_656 2_656 89.56(3) ?
    Br3 Pt1 Br1 . 2_656 90.44(3) ?
    Br2 Pt1 Br1 . 2_656 90.01(3) ?
    Br2 Pt1 Br1 2_656 2_656 89.99(3) ?
    Br1 Pt1 Br1 . 2_656 180.0000(10)
                                   ?
    C1 N1 C12 . . 124.0(9) ?
    C1 N1 H11 . . 118.0 ?
    C12 N1 H11 . . 118.0 ?
    C10 N2 C11 . . 116.2(8) ?
    N1 C1 C2 . . 120.6(10) ?
    N1 C1 H1 . . 119.7 ?
    C2 C1 H1 . . 119.7 ?
    C3 C2 C1 . . 118.3(9) ?
    C3 C2 H2 . . 120.8 ?
    C1 C2 H2 . . 120.8 ?
    C2 C3 C4 . . 120.7(9) ?
    C2 C3 H3 . . 119.6 ?
    C4 C3 H3 . . 119.6 ?
    C12 C4 C3 . . 118.5(8) ?
    C12 C4 C5 . . 119.3(8) ?
    C3 C4 C5 . . 122.2(8) ?
    C6 C5 C4 . . 121.0(8) ?
    C6 C5 H5 . . 119.5 ?
    C4 C5 H5 . . 119.5 ?
    C5 C6 C7 . . 120.9(9) ?
    C5 C6 H6 . . 119.6 ?
    C7 C6 H6 . . 119.6 ?
    C11 C7 C8 . . 117.5(8) ?
    C11 C7 C6 . . 119.8(8) ?
    C8 C7 C6 . . 122.6(9) ?
    C9 C8 C7 . . 119.4(9) ?
    C9 C8 H8 . . 120.3 ?
    C7 C8 H8 . . 120.3 ?
    C8 C9 C10 . . 118.7(9) ?
    C8 C9 H9 . . 120.6 ?
    C10 C9 H9 . . 120.6 ?
    N2 C10 C9 . . 124.7(9) ?
    N2 C10 H10 . . 117.7 ?
    C9 C10 H10 . . 117.7 ?
    N2 C11 C7 . . 123.5(8) ?
    N2 C11 C12 . . 118.1(8) ?
    C7 C11 C12 . . 118.4(8) ?
    N1 C12 C4 . . 117.8(8) ?
    N1 C12 C11 . . 121.7(8) ?
    C4 C12 C11 . . 120.5(8) ?
    H21 O1 H22 . . 119.7 ?
loop_
    _geom_torsion_atom_site_label_1
    _geom_torsion_atom_site_label_2
    _geom_torsion_atom_site_label_3
    _geom_torsion_atom_site_label_4
    _geom_torsion_site_symmetry_1
    _geom_torsion_site_symmetry_2
    _geom_torsion_site_symmetry_3
    _geom_torsion_site_symmetry_4
    _geom_torsion
    _geom_torsion_publ_flag
    C12 N1 C1 C2 . . . . -2.9(14) ?
    N1 C1 C2 C3 . . . . 1.3(14) ?
    C1 C2 C3 C4 . . . . -0.7(14) ?
    C2 C3 C4 C12 . . . . 1.6(13) ?
    C2 C3 C4 C5 . . . . -176.9(9) ?
    C12 C4 C5 C6 . . . . 0.3(13) ?
    C3 C4 C5 C6 . . . . 178.8(9) ?
    C4 C5 C6 C7 . . . . 0.8(14) ?
    C5 C6 C7 C11 . . . . 0.1(13) ?
    C5 C6 C7 C8 . . . . 178.4(9) ?
    C11 C7 C8 C9 . . . . 0.4(12) ?
    C6 C7 C8 C9 . . . . -177.9(8) ?
    C7 C8 C9 C10 . . . . 0.3(13) ?
    C11 N2 C10 C9 . . . . 0.7(13) ?
    C8 C9 C10 N2 . . . . -0.9(14) ?
    C10 N2 C11 C7 . . . . 0.1(12) ?
    C10 N2 C11 C12 . . . . 179.9(8) ?
    C8 C7 C11 N2 . . . . -0.7(12) ?
    C6 C7 C11 N2 . . . . 177.7(8) ?
    C8 C7 C11 C12 . . . . 179.5(7) ?
    C6 C7 C11 C12 . . . . -2.0(12) ?
    C1 N1 C12 C4 . . . . 3.7(13) ?
    C1 N1 C12 C11 . . . . -178.4(8) ?
    C3 C4 C12 N1 . . . . -2.9(12) ?
    C5 C4 C12 N1 . . . . 175.6(8) ?
    C3 C4 C12 C11 . . . . 179.1(8) ?
    C5 C4 C12 C11 . . . . -2.4(12) ?
    N2 C11 C12 N1 . . . . 5.5(12) ?
    C7 C11 C12 N1 . . . . -174.7(8) ?
    N2 C11 C12 C4 . . . . -176.6(8) ?
    C7 C11 C12 C4 . . . . 3.2(12) ?
loop_
    _geom_hbond_atom_site_label_D
    _geom_hbond_atom_site_label_H
    _geom_hbond_atom_site_label_A
    _geom_hbond_site_symmetry_A
    _geom_hbond_distance_DH
    _geom_hbond_distance_HA
    _geom_hbond_distance_DA
    _geom_hbond_angle_DHA
    _geom_hbond_publ_flag
    N1 H11 O1 1_645 0.88 2.00 2.741(12) 142 y
    O1 H21 Br1 1_564 1.01 2.63 3.463(9) 139 y
    O1 H22 N2 2_665 1.04 2.28 2.890(12) 116 y
