# Supplementary material for: Bis(1,10-phenanthrolin-1-ium) hexa­bromidoplatinate(IV) dihydrate
Source: Acta Crystallogr Sect E Struct Rep Online. 2010 Jan 9;66(Pt 2):m105. doi: 10.1107/S1600536809055196 (PMC2979881; doi:10.1107/S1600536809055196)
Supplement: Supplementary file 2 [file e-66-0m105-Isup2.hkl]

# 
# h,k,l, Fc-squared, Fo-squared, sigma(Fo-squared) and status flag 
# 
data_I
_shelx_title ' (H-phen)2[PtBr6] 2H2O' 
_shelx_refln_list_code          4 
_shelx_F_calc_maximum      223.37 
_exptl_crystal_F_000       498.00 
_reflns_d_resolution_high  0.8106 
 
loop_ 
 _symmetry_equiv_pos_as_xyz 
 'x, y, z' 
 '-x, -y, -z' 
 
_cell_length_a     8.1999 
_cell_length_b     9.5808 
_cell_length_c     9.6342 
_cell_angle_alpha  83.811 
_cell_angle_beta   73.300 
_cell_angle_gamma  74.961 
 
_shelx_F_squared_multiplier     1.000 
 
loop_ 
 _refln_index_h 
 _refln_index_k 
 _refln_index_l 
 _refln_F_squared_calc 
 _refln_F_squared_meas 
 _refln_F_squared_sigma 
 _refln_observed_status 
   1   0   0    14955.57    16075.14    262.36 o 
   2   0   0     6434.35     6568.18    120.77 o 
   3   0   0    28960.81    29029.40    479.87 o 
   4   0   0     6779.61     6634.41    138.07 o 
   5   0   0      339.69      340.10     49.38 o 
   6   0   0     5082.29     4999.38    127.85 o 
   7   0   0      326.36      365.07     77.57 o 
   8   0   0      362.24      291.82     78.50 o 
   9   0   0      258.06      167.39     80.45 o 
  -9   1   0     1478.01     1566.47    164.82 o 
  -8   1   0      237.73      271.55     80.50 o 
  -7   1   0      941.90     1006.95    112.09 o 
  -6   1   0     4025.32     3970.99    117.05 o 
  -5   1   0     2870.90     2796.02    128.09 o 
  -4   1   0     4657.41     4555.62    111.93 o 
  -3   1   0    30963.09    31044.84    521.13 o 
  -2   1   0    13312.67    14293.44    259.49 o 
   0   1   0    13641.81    12587.43    305.15 o 
   1   1   0    12591.49    13076.21    325.90 o 
   2   1   0    11134.04    11852.42    201.77 o 
   3   1   0     9790.46     9073.09    165.26 o 
   4   1   0     2104.85     1923.00     55.72 o 
   5   1   0     1307.35     1216.45     52.24 o 
   6   1   0      482.27      507.31     69.65 o 
   7   1   0      171.88      203.50     60.75 o 
   8   1   0      292.12      320.68     77.52 o 
   9   1   0       17.99       25.26     62.71 o 
  -8   2   0      190.13      177.93     80.76 o 
  -7   2   0       77.42      130.45     63.32 o 
  -6   2   0     3158.05     3362.89    114.53 o 
  -5   2   0      953.88      951.18     57.20 o 
  -4   2   0     1483.85     1564.29     65.85 o 
  -3   2   0     5861.38     5648.43    134.62 o 
  -2   2   0     5277.28     5705.58    191.46 o 
  -1   2   0       47.03      106.89     28.55 o 
   0   2   0    10489.31     9837.22    195.76 o 
   1   2   0    18301.95    18958.13    259.59 o 
   2   2   0     2215.72     2104.10     78.13 o 
   3   2   0     7984.40     7429.66    141.36 o 
   4   2   0     6075.89     5353.06    113.29 o 
   5   2   0      232.08      183.42     21.67 o 
   6   2   0      728.87      739.46     80.45 o 
   7   2   0     2684.19     2616.16    152.68 o 
   8   2   0       48.14      130.09     61.37 o 
   9   2   0      170.20      289.61     84.26 o 
  -8   3   0       48.09      -19.03     68.98 o 
  -7   3   0      729.98      843.88    121.19 o 
  -6   3   0       79.62       74.17     41.10 o 
  -5   3   0      186.45      213.93     78.78 o 
  -4   3   0      166.65      127.31     28.96 o 
  -3   3   0     1645.06     1628.08     71.37 o 
  -2   3   0     8616.19     8324.22    280.97 o 
  -1   3   0      657.62      633.64     66.10 o 
   0   3   0    17776.88    16768.14    362.89 o 
   1   3   0    36336.71    35861.24    486.57 o 
   2   3   0     7514.16     7542.05    122.15 o 
   3   3   0    12179.82    11379.94    164.88 o 
   4   3   0    22844.49    22374.73    298.14 o 
   5   3   0     5193.29     4827.92    113.44 o 
   6   3   0     1653.66     1597.38    106.38 o 
   7   3   0     5279.74     5666.54    232.05 o 
   8   3   0      760.59      755.40     99.69 o 
   9   3   0      128.12      115.90     67.18 o 
  -8   4   0      374.29      368.73    114.87 o 
  -7   4   0       77.37      122.53     77.01 o 
  -6   4   0      169.23      187.39     49.79 o 
  -5   4   0     3567.31     3424.13    133.02 o 
  -4   4   0      636.70      602.49     57.13 o 
  -3   4   0     4630.03     4235.77    203.14 o 
  -2   4   0    21684.87    20977.31    604.17 o 
  -1   4   0     9127.78     8827.20    316.82 o 
   0   4   0    19958.69    19091.86    548.67 o 
   1   4   0    35301.56    35584.54    499.64 o 
   2   4   0    19551.16    19371.04    284.08 o 
   3   4   0     9364.07     8998.09    149.55 o 
   4   4   0    14826.03    14364.39    219.98 o 
   5   4   0     3714.24     3422.15     86.00 o 
   6   4   0      556.58      590.85     73.25 o 
   7   4   0     1641.99     1774.70    123.51 o 
   8   4   0      412.94      355.51     76.70 o 
   9   4   0      132.73       83.69     55.04 o 
  -7   5   0      280.87      226.54     99.28 o 
  -6   5   0      400.03      488.63     95.73 o 
  -5   5   0     4499.52     4343.45    164.81 o 
  -4   5   0     1467.56     1404.94    116.05 o 
  -3   5   0     1121.28     1224.49    119.55 o 
  -2   5   0    11895.09    11966.26    423.15 o 
  -1   5   0     8390.60     8417.84    327.78 o 
   0   5   0     2004.00     1969.76    142.70 o 
   1   5   0    11381.77    11355.66    285.57 o 
   2   5   0     8348.07     7980.74    160.80 o 
   3   5   0      354.58      300.21     27.79 o 
   4   5   0     3498.72     3404.39     82.87 o 
   5   5   0     1474.15     1317.79     51.89 o 
   6   5   0       83.91      101.47     46.48 o 
   7   5   0      125.04      222.89     65.07 o 
   8   5   0      332.31      271.66     71.30 o 
   9   5   0       56.46      -13.68     46.66 o 
  -6   6   0       76.78       66.44     56.45 o 
  -5   6   0      643.17      667.58     86.58 o 
  -4   6   0      250.02      185.84     51.56 o 
  -3   6   0      137.55      189.66     73.35 o 
  -2   6   0      841.77     1032.41    120.27 o 
  -1   6   0     1888.05     2027.68    158.18 o 
   0   6   0        5.10       -1.34     41.36 o 
   1   6   0     2988.30     3050.30     94.45 o 
   2   6   0     4356.68     4179.80    106.18 o 
   3   6   0      504.45      506.25     37.99 o 
   4   6   0     2238.61     2174.43     69.52 o 
   5   6   0     5246.55     5275.95    118.14 o 
   6   6   0      411.22      395.03     44.51 o 
   7   6   0      263.15      351.17     46.31 o 
   8   6   0     2000.15     1884.37    143.88 o 
   9   6   0      268.12        8.59     33.38 o 
  -6   7   0      310.61      243.26     77.15 o 
  -5   7   0        3.77       -2.02     52.29 o 
  -4   7   0      367.18      402.51     72.14 o 
  -3   7   0      147.70      124.38     76.75 o 
  -2   7   0      466.25      514.77    110.85 o 
  -1   7   0     3506.74     3669.10    232.77 o 
   0   7   0     1722.81     1856.28    163.43 o 
   1   7   0     6928.65     7820.29    408.05 o 
   2   7   0    11057.59    10667.09    364.46 o 
   3   7   0     5896.39     5794.23    135.16 o 
   4   7   0     4329.82     4267.64    110.21 o 
   5   7   0     8559.53     8365.26    168.69 o 
   6   7   0     3032.03     3311.14    114.46 o 
   7   7   0     1964.04     1973.16    143.06 o 
   8   7   0     1777.86     1587.20    143.36 o 
  -5   8   0       78.34       55.23     66.62 o 
  -4   8   0     1822.32     2071.70    265.23 o 
  -3   8   0      779.37      812.09    153.34 o 
  -2   8   0     1977.69     2140.13    197.63 o 
  -1   8   0     8288.98     9590.63    423.82 o 
   0   8   0     6360.82     7589.95    361.73 o 
   1   8   0     1658.49     1903.56    173.61 o 
   2   8   0    12769.11    12692.69    805.22 o 
   3   8   0     9979.94     9892.51    205.65 o 
   4   8   0     2118.04     2168.55    137.54 o 
   5   8   0     3921.69     3995.18    113.54 o 
   6   8   0     2025.66     1913.74    143.06 o 
   7   8   0       25.12       91.15     58.69 o 
   8   8   0      404.35       30.50     50.41 o 
  -4   9   0     1458.01     1423.10    185.39 o 
  -3   9   0      736.37      585.09    144.70 o 
  -2   9   0      198.93      198.10     97.22 o 
  -1   9   0     2599.11     3156.70    250.00 o 
   0   9   0     2197.53     2790.70    231.64 o 
   1   9   0     1309.90     1689.57    180.97 o 
   2   9   0     2691.16     2828.00    261.45 o 
   3   9   0      397.09      467.55     54.48 o 
   4   9   0      287.50      372.09     48.99 o 
   5   9   0      996.73     1037.85     88.68 o 
   6   9   0      859.50      940.64    111.06 o 
   7   9   0        6.71       32.05     58.18 o 
  -2  10   0      113.33      -63.58     63.58 o 
  -1  10   0       27.26       13.53     97.58 o 
   0  10   0      467.29      615.74    144.50 o 
   1  10   0       14.47        8.33     85.96 o 
   2  10   0      172.44      161.93    101.13 o 
   3  10   0     3540.01     3826.07    314.10 o 
   4  10   0      311.42      461.38     99.41 o 
   5  10   0      244.63      328.19     88.79 o 
   6  10   0     1600.14     1863.90    161.42 o 
  -1  11   0      296.12      327.16    139.56 o 
   0  11   0     1646.44     1999.70    225.67 o 
   1  11   0      629.48      829.99    162.81 o 
   2  11   0     1218.36     1344.97    187.55 o 
   3  11   0     3516.56     4112.56    184.88 o 
   4  11   0     1959.47     2365.92    271.71 o 
   5  11   0     1905.05     2139.62    187.45 o 
  -4 -11   1     1002.08     1001.40    108.19 o 
  -3 -11   1     1637.45     1851.04    284.21 o 
  -2 -11   1      891.39     1146.97    175.26 o 
  -1 -11   1      112.88       42.59    100.05 o 
   0 -11   1      513.56      581.33    154.06 o 
   1 -11   1       57.64       56.64    114.51 o 
  -6 -10   1     1009.83     1047.23    131.17 o 
  -5 -10   1     2381.60     2590.14    190.23 o 
  -4 -10   1        8.28       64.70     50.00 o 
  -3 -10   1       73.71      -47.21     47.21 o 
  -2 -10   1      123.22      236.94     98.82 o 
  -1 -10   1      557.84      824.39    154.27 o 
   0 -10   1       20.18       53.19     90.48 o 
   1 -10   1       81.89       84.52     99.90 o 
   2 -10   1      357.15       46.35     80.04 o 
  -7  -9   1       52.64       18.72     49.74 o 
  -6  -9   1      415.07      353.55     86.47 o 
  -5  -9   1      179.88      324.18     61.46 o 
  -4  -9   1       53.77       63.86     46.93 o 
  -3  -9   1      529.41      549.87     78.17 o 
  -2  -9   1      548.32      717.71     82.93 o 
  -1  -9   1       87.05      260.86     97.17 o 
   0  -9   1       16.09       78.76     82.61 o 
   1  -9   1     1095.54     1387.09    183.44 o 
   2  -9   1       54.62      103.19     79.73 o 
   3  -9   1      239.23      158.90    102.21 o 
  -7  -8   1      330.65      293.93     81.28 o 
  -6  -8   1      990.23     1008.34    111.73 o 
  -5  -8   1     3976.19     4085.40    153.29 o 
  -4  -8   1     1726.56     1547.27     97.20 o 
  -3  -8   1      743.92      629.50     54.69 o 
  -2  -8   1     5844.18     5721.89    195.08 o 
  -1  -8   1     1713.55     1667.75    166.77 o 
   0  -8   1      601.65      763.33    137.91 o 
   1  -8   1     4065.58     4945.14    292.80 o 
   2  -8   1     1207.60     1292.44    164.56 o 
   3  -8   1      125.92       52.98     81.48 o 
   4  -8   1     1876.33     2339.57    224.85 o 
   5  -8   1     1004.89     1009.81    129.66 o 
  -7  -7   1     2075.67     2392.50    162.55 o 
  -6  -7   1     2085.95     1982.06    140.33 o 
  -5  -7   1     8074.12     8248.66    640.20 o 
  -4  -7   1     5580.31     5390.88    126.46 o 
  -3  -7   1     1232.42     1074.37     59.24 o 
  -2  -7   1     6190.73     5698.63    195.31 o 
  -1  -7   1     2514.89     2572.74    121.12 o 
   0  -7   1       19.01      -40.48     54.78 o 
   1  -7   1      546.00      849.28    124.07 o 
   2  -7   1      256.13      273.10     94.08 o 
   3  -7   1      683.27      871.30    150.31 o 
   4  -7   1       65.84       72.48     75.67 o 
   5  -7   1      413.10      388.54     79.83 o 
   6  -7   1       52.15        7.71     64.82 o 
  -8  -6   1     2515.10     2777.89    182.97 o 
  -7  -6   1     2664.26     3162.26    184.77 o 
  -6  -6   1      666.40      762.61     91.62 o 
  -5  -6   1     4222.04     3951.75    228.69 o 
  -4  -6   1     2538.25     2505.90     74.20 o 
  -3  -6   1        3.18       13.75     17.17 o 
  -2  -6   1      935.23      855.25     63.50 o 
  -1  -6   1      188.37      146.27     56.82 o 
   0  -6   1     2472.17     2332.11    169.45 o 
   1  -6   1      196.20      248.20     72.69 o 
   2  -6   1      183.34      227.98     70.58 o 
   3  -6   1     1476.14     1744.14    167.28 o 
   4  -6   1      107.85       92.59     70.42 o 
   5  -6   1      916.78      885.87     93.59 o 
   6  -6   1       10.38        9.58     51.14 o 
   7  -6   1      326.24      492.59    135.19 o 
  -9  -5   1       13.45       23.51     68.42 o 
  -8  -5   1      473.66      486.06     90.38 o 
  -7  -5   1     2046.03     1935.91    138.53 o 
  -6  -5   1       29.68       -2.40     20.40 o 
  -5  -5   1      915.59     1011.60     48.67 o 
  -4  -5   1     3132.79     2851.99     61.90 o 
  -3  -5   1       83.42       84.88     17.76 o 
  -2  -5   1      149.13      150.40     23.49 o 
  -1  -5   1     5100.31     5135.00    152.98 o 
   0  -5   1      134.77      136.57     54.27 o 
   1  -5   1       33.81       70.37     45.52 o 
   2  -5   1     3603.06     3611.54    211.99 o 
   3  -5   1      263.09      307.77     74.33 o 
   4  -5   1      291.93      285.44     80.50 o 
   5  -5   1     3599.79     3361.05    146.99 o 
   6  -5   1     1932.51     1975.72    124.53 o 
   7  -5   1      365.81      458.59    118.57 o 
  -9  -4   1       15.08        6.74     62.29 o 
  -8  -4   1      634.34      687.97    104.37 o 
  -7  -4   1     3235.75     3640.71    186.37 o 
  -6  -4   1     1844.44     1916.37    124.85 o 
  -5  -4   1     2959.76     2885.51    141.72 o 
  -4  -4   1    14596.80    14245.61    182.86 o 
  -3  -4   1     5667.99     5295.73     84.20 o 
  -2  -4   1     4059.52     3797.61     70.22 o 
  -1  -4   1    21043.92    20428.88    306.47 o 
   0  -4   1     7674.39     7817.41    195.33 o 
   1  -4   1     1277.83     1439.72    121.66 o 
   2  -4   1     4316.39     4251.77    214.40 o 
   3  -4   1     3962.84     3837.52    205.04 o 
   4  -4   1       14.01       17.23     24.30 o 
   5  -4   1     2175.75     2186.42    160.98 o 
   6  -4   1     1424.65     1438.49    104.12 o 
   7  -4   1        7.80       27.93     65.74 o 
   8  -4   1     1183.74     1194.60    163.89 o 
  -9  -3   1      843.13      867.91    121.81 o 
  -8  -3   1     1230.97     1325.06    124.79 o 
  -7  -3   1     6753.53     6951.11    270.47 o 
  -6  -3   1     6116.40     5789.58    225.72 o 
  -5  -3   1     4527.20     4329.48    111.58 o 
  -4  -3   1    30846.56    29001.85    496.80 o 
  -3  -3   1     9857.91     9289.96    184.36 o 
  -2  -3   1     5307.84     4762.79     71.47 o 
  -1  -3   1     9912.72     9681.23    129.92 o 
   0  -3   1     3793.51     3639.55    287.50 o 
   1  -3   1      434.41      442.39     63.79 o 
   2  -3   1     3298.01     3925.33    187.30 o 
   3  -3   1       40.03       73.51     39.20 o 
   4  -3   1     3231.84     3284.68    115.89 o 
   5  -3   1       28.18       33.20     24.10 o 
   6  -3   1      457.58      610.04     59.80 o 
   7  -3   1       76.99       96.97     68.42 o 
   8  -3   1        4.09       -5.71     68.62 o 
  -9  -2   1     1461.06     1388.69    142.64 o 
  -8  -2   1      439.50      534.47     93.36 o 
  -7  -2   1     5298.58     5552.91    234.16 o 
  -6  -2   1     6506.52     6323.79    237.04 o 
  -5  -2   1     1608.79     1536.08     57.68 o 
  -4  -2   1      764.04      657.50     42.85 o 
  -3  -2   1    11110.38    10790.64    200.55 o 
  -2  -2   1     3542.41     3338.48     78.18 o 
  -1  -2   1       97.88      101.23     11.15 o 
   0  -2   1     1754.87     1911.33     56.44 o 
   1  -2   1     4409.01     4487.62    171.30 o 
   2  -2   1     3749.47     3660.00    159.83 o 
   3  -2   1      159.87      229.00     31.14 o 
   4  -2   1       47.89       18.22     16.67 o 
   5  -2   1      778.74      768.57    100.13 o 
   6  -2   1     1417.39     1422.62     75.41 o 
   7  -2   1      128.56      219.65     71.97 o 
   8  -2   1      143.31      244.14     83.49 o 
   9  -2   1     1988.50     2164.67    193.78 o 
  -9  -1   1      733.74      742.60    121.50 o 
  -8  -1   1       34.83       13.58     54.53 o 
  -7  -1   1      714.11      743.68     96.86 o 
  -6  -1   1     2992.33     2866.39     90.41 o 
  -5  -1   1      404.24      362.72     31.92 o 
  -4  -1   1     5246.61     5247.18    117.61 o 
  -3  -1   1    13370.68    13046.13    233.83 o 
  -2  -1   1     7270.71     8042.50    147.99 o 
  -1  -1   1     5735.90     5601.61    154.60 o 
   0  -1   1    16376.85    18520.34    339.17 o 
   1  -1   1     4423.19     4843.95    150.62 o 
   2  -1   1        7.70       21.30     18.57 o 
   3  -1   1     7470.89     7979.36    166.08 o 
   4  -1   1      741.39      758.89     43.13 o 
   5  -1   1      130.52      167.09     26.47 o 
   6  -1   1     4741.15     4570.80    125.55 o 
   7  -1   1     2591.94     2637.87    162.86 o 
   8  -1   1      287.62      400.82     91.62 o 
   9  -1   1     1769.84     1752.43    166.20 o 
  -9   0   1      660.86      559.11    116.36 o 
  -8   0   1      594.03      816.21    112.96 o 
  -7   0   1      496.44      609.21     92.28 o 
  -6   0   1     6272.57     6045.38    150.16 o 
  -5   0   1     4150.39     4098.07    130.53 o 
  -4   0   1     5357.23     5162.29    119.14 o 
  -3   0   1    20737.48    20524.51    352.12 o 
  -2   0   1    49895.64    50880.98    814.25 o 
  -1   0   1    10291.12    10452.30    177.94 o 
   0   0   1    13632.66    15288.02    203.88 o 
   1   0   1    19366.91    22775.00    525.52 o 
   2   0   1     1837.68     1571.92    103.76 o 
   3   0   1     9318.49    10110.45    184.75 o 
   4   0   1     4506.99     4459.54    100.91 o 
   5   0   1        1.56       14.54     11.82 o 
   6   0   1      744.64      751.19     81.02 o 
   7   0   1     1624.95     1548.93    124.54 o 
   8   0   1       22.82       26.18     50.62 o 
   9   0   1      302.37      310.70     90.18 o 
  -8   1   1      988.20     1078.91    129.63 o 
  -7   1   1     1188.12     1304.17    121.45 o 
  -6   1   1    12147.48    11970.09    254.60 o 
  -5   1   1    11894.65    11577.03    237.32 o 
  -4   1   1     6282.48     6275.59    150.08 o 
  -3   1   1    21016.93    21001.41    364.92 o 
  -2   1   1    30431.44    29686.72    489.67 o 
  -1   1   1     2801.27     2646.82     86.68 o 
   0   1   1    19072.22    21035.58    344.92 o 
   1   1   1     8906.12    10172.68    243.37 o 
   2   1   1        0.56       12.19     10.19 o 
   3   1   1      880.98      649.28     45.37 o 
   4   1   1     1110.29     1236.94     74.02 o 
   5   1   1     2452.44     2130.32     58.62 o 
   6   1   1      622.32      420.48     61.83 o 
   7   1   1      471.28      476.85     79.22 o 
   8   1   1       58.67       53.14     54.73 o 
   9   1   1       11.30        5.76     57.15 o 
  -8   2   1     1842.66     1865.85    166.10 o 
  -7   2   1      534.84      491.51     93.52 o 
  -6   2   1     2630.98     2591.46    100.44 o 
  -5   2   1     7818.29     7356.75    177.02 o 
  -4   2   1     1187.94     1160.42     56.28 o 
  -3   2   1     5188.78     5378.97    127.35 o 
  -2   2   1    10075.37    10131.87    195.12 o 
  -1   2   1       62.77       43.26     17.08 o 
   0   2   1      234.47      307.53     24.22 o 
   1   2   1     6340.31     6858.03    124.43 o 
   2   2   1     2578.35     2806.19     90.79 o 
   3   2   1     2880.38     2398.31     93.00 o 
   4   2   1     1833.88     2003.35     95.83 o 
   5   2   1      150.54      138.48     35.85 o 
   6   2   1      362.02      288.43     54.73 o 
   7   2   1     1544.25     1454.43    111.78 o 
   8   2   1      317.11      383.49     80.35 o 
   9   2   1       40.14       41.56     64.30 o 
  -8   3   1      878.93      696.51    128.04 o 
  -7   3   1        2.64       49.13     64.56 o 
  -6   3   1      256.00      305.91     67.52 o 
  -5   3   1     3842.93     3686.00    171.30 o 
  -4   3   1      936.07      920.61     81.58 o 
  -3   3   1     1410.32     1469.74     80.66 o 
  -2   3   1    11030.15    11033.76    224.30 o 
  -1   3   1     6748.95     6646.43    219.96 o 
   0   3   1      209.65      274.67     31.25 o 
   1   3   1    15812.93    16234.78    234.82 o 
   2   3   1     7520.95     7128.17    115.63 o 
   3   3   1      238.29      310.72     20.73 o 
   4   3   1     5808.01     5523.23    181.33 o 
   5   3   1     3013.34     2984.43    132.05 o 
   6   3   1       59.65       68.47     35.13 o 
   7   3   1     2956.79     2901.04    156.59 o 
   8   3   1     2200.24     2391.93    152.93 o 
   9   3   1      303.37      425.57     90.64 o 
  -7   4   1      292.60      302.32     92.08 o 
  -6   4   1      526.98      579.00     68.30 o 
  -5   4   1     7281.01     7355.75    204.05 o 
  -4   4   1     6168.48     5913.19    306.77 o 
  -3   4   1     3624.58     3510.29    178.63 o 
  -2   4   1    25823.12    25633.29    688.38 o 
  -1   4   1    24041.78    23893.63    644.65 o 
   0   4   1     4638.28     4708.31    133.98 o 
   1   4   1    23934.78    23981.21    540.35 o 
   2   4   1    15880.11    15476.09    337.92 o 
   3   4   1     1565.28     1735.20     73.16 o 
   4   4   1     3670.06     3407.05     76.62 o 
   5   4   1     3843.75     3066.43    231.05 o 
   6   4   1       36.80       32.66     33.08 o 
   7   4   1      184.74      224.74     58.33 o 
   8   4   1      904.64      942.65    102.93 o 
   9   4   1       88.94       11.78     50.00 o 
  -7   5   1     1689.36     1758.50    183.90 o 
  -6   5   1      974.18     1179.32     98.72 o 
  -5   5   1     6383.36     6228.28    198.71 o 
  -4   5   1    10908.95    10910.52    268.97 o 
  -3   5   1     3149.01     2845.35    113.63 o 
  -2   5   1    14306.60    13715.19    448.20 o 
  -1   5   1    17321.48    16765.15    512.76 o 
   0   5   1     2777.98     2664.15    106.50 o 
   1   5   1     5048.16     4889.32    111.88 o 
   2   5   1     6372.12     5961.27    118.94 o 
   3   5   1     1022.55      906.89     87.60 o 
   4   5   1        9.38       20.71     13.33 o 
   5   5   1     1336.41     1338.41     50.94 o 
   6   5   1     1252.31     1177.07     63.37 o 
   7   5   1      434.42      395.68     69.91 o 
   8   5   1      229.08      186.06     64.76 o 
   9   5   1        1.12      -36.63     44.65 o 
  -6   6   1       93.00       39.48     53.29 o 
  -5   6   1     1432.32     1273.65    105.19 o 
  -4   6   1     4563.55     4628.62    199.36 o 
  -3   6   1     1222.83     1211.01     85.13 o 
  -2   6   1     1379.18     1377.17    132.92 o 
  -1   6   1     3809.24     3707.89    206.89 o 
   0   6   1      562.54      631.33     96.76 o 
   1   6   1       73.97       84.23     24.48 o 
   2   6   1     3933.74     3910.74    131.38 o 
   3   6   1        3.22       37.78     15.97 o 
   4   6   1      275.35      337.26     32.26 o 
   5   6   1      143.06      110.47     25.09 o 
   6   6   1      159.22      206.07     36.23 o 
   7   6   1        3.54      -11.62     30.84 o 
   8   6   1      838.82     1037.10     75.00 o 
   9   6   1      420.51      174.90     65.28 o 
  -5   7   1       73.79       55.90     55.37 o 
  -4   7   1     2016.24     2123.31    135.37 o 
  -3   7   1      402.24      557.67    114.97 o 
  -2   7   1      455.22      372.48    100.46 o 
  -1   7   1    14347.10    15069.36    530.46 o 
   0   7   1     2189.83     2174.08    173.97 o 
   1   7   1      382.33      476.89     61.77 o 
   2   7   1     8356.52     8410.85    242.12 o 
   3   7   1     4358.00     4074.60    108.62 o 
   4   7   1      561.06      598.41     48.84 o 
   5   7   1     4948.99     4935.40    119.43 o 
   6   7   1     2134.54     2132.83     91.63 o 
   7   7   1       20.55       48.38     31.81 o 
   8   7   1     1225.90     1558.39    137.71 o 
  -5   8   1      386.25      197.48     99.54 o 
  -4   8   1     4126.33     4065.71    186.74 o 
  -3   8   1     4032.21     4164.17    278.96 o 
  -2   8   1     2890.68     3011.28    226.85 o 
  -1   8   1     6586.99     7270.66    353.91 o 
   0   8   1     9640.01    10025.56    419.19 o 
   1   8   1     8111.54     8882.71    377.37 o 
   2   8   1     6728.78     6671.58    168.03 o 
   3   8   1     5484.67     5663.02    142.96 o 
   4   8   1      533.72      537.77     47.19 o 
   5   8   1     1496.75     1537.46     70.51 o 
   6   8   1     1169.18     1312.35    100.57 o 
   7   8   1       65.12       70.22     51.90 o 
   8   8   1       13.13      -36.57     52.83 o 
  -3   9   1     4708.94     4849.77    321.19 o 
  -2   9   1     1866.60     2331.80    215.12 o 
  -1   9   1     4223.47     4384.79    288.89 o 
   0   9   1     6981.32     7208.47    362.19 o 
   1   9   1      146.86      136.78     85.80 o 
   2   9   1     1551.70     1731.70     88.50 o 
   3   9   1     2457.85     2784.40    287.92 o 
   4   9   1        5.19       22.97     28.75 o 
   5   9   1       49.75       60.65     31.85 o 
   6   9   1      156.98      163.32     65.02 o 
   7   9   1      101.59      138.99     63.79 o 
   8   9   1       98.14      131.33     69.03 o 
  -2  10   1      180.56      -15.07     66.15 o 
  -1  10   1      593.75      808.95    166.41 o 
   0  10   1     1704.46     2146.61    213.99 o 
   1  10   1      269.62      348.92    117.23 o 
   2  10   1       85.88      192.23     96.81 o 
   3  10   1      758.78      838.64     73.38 o 
   4  10   1      231.28      318.34     51.22 o 
   5  10   1       26.53       63.22     63.12 o 
   6  10   1      544.85      669.45    115.64 o 
   7  10   1      168.96      145.58     69.14 o 
  -1  11   1      366.42      326.08    140.12 o 
   0  11   1     1922.35     2017.19    223.72 o 
   1  11   1     2163.46     2588.03    236.11 o 
   2  11   1      854.89      803.86    154.89 o 
   3  11   1     2376.02     2608.71    228.19 o 
   4  11   1     1493.81     1775.93    157.41 o 
   5  11   1      816.51      938.33    145.94 o 
  -4 -11   2      250.63      305.47     76.03 o 
  -3 -11   2      955.87     1097.30    120.06 o 
  -2 -11   2     1108.01     1305.56    190.38 o 
  -1 -11   2      145.84       63.07    107.72 o 
   0 -11   2      779.44      950.93    181.53 o 
  -5 -10   2      183.05      120.17     72.53 o 
  -4 -10   2        6.86       22.52     87.17 o 
  -3 -10   2        3.53      -18.54     50.03 o 
  -2 -10   2      237.24      265.59    113.12 o 
  -1 -10   2       48.83       39.09     89.40 o 
   0 -10   2        8.14      -23.15     84.00 o 
   1 -10   2      416.15      533.28    144.70 o 
   2 -10   2       68.67      -41.31     61.73 o 
  -6  -9   2       63.67      180.04     67.28 o 
  -5  -9   2      160.30      142.86     53.52 o 
  -4  -9   2      198.62      156.89     53.52 o 
  -3  -9   2      291.66      256.36     62.25 o 
  -2  -9   2       99.78      150.57     52.43 o 
  -1  -9   2        3.14       33.64     84.16 o 
   0  -9   2        7.86       17.80     79.94 o 
   1  -9   2     1649.12     1899.34    196.09 o 
   2  -9   2     1639.26     2133.81    209.05 o 
   3  -9   2      865.65     1215.44    180.30 o 
  -7  -8   2      108.86      -20.06     48.82 o 
  -6  -8   2        2.93      -30.09     45.27 o 
  -5  -8   2      991.40      993.57    138.74 o 
  -4  -8   2      447.66      525.68     77.73 o 
  -3  -8   2        5.58      -27.63     33.32 o 
  -2  -8   2     1647.61     1803.91    131.56 o 
  -1  -8   2     2992.55     3015.96    217.03 o 
   0  -8   2      814.03      711.68    135.70 o 
   1  -8   2     3640.29     3856.86    252.93 o 
   2  -8   2     5797.35     6780.54    358.28 o 
   3  -8   2     1556.08     1734.52    196.40 o 
   4  -8   2     3143.89     4055.73    291.67 o 
   5  -8   2     4213.05     4417.70    550.03 o 
  -7  -7   2     1504.08     1578.76    142.08 o 
  -6  -7   2      641.24      626.24    100.62 o 
  -5  -7   2     1878.11     1735.03     95.72 o 
  -4  -7   2     2888.61     2899.02    120.41 o 
  -3  -7   2      485.69      528.08     80.56 o 
  -2  -7   2     1231.13     1055.66    115.07 o 
  -1  -7   2     3103.08     3186.43    137.20 o 
   0  -7   2       57.86       68.93     62.19 o 
   1  -7   2      739.41      821.25    136.78 o 
   2  -7   2     3467.79     3779.80    250.46 o 
   3  -7   2      417.84      703.04    137.35 o 
   4  -7   2      783.30      741.41    144.70 o 
   5  -7   2     1985.91     2082.07    144.66 o 
   6  -7   2      362.54      416.39     90.43 o 
  -8  -6   2     1297.62     1563.07    152.47 o 
  -7  -6   2     2119.34     2157.21    156.02 o 
  -6  -6   2      246.14      251.08     63.58 o 
  -5  -6   2      134.44      145.91     34.29 o 
  -4  -6   2     1415.10     1276.92     57.50 o 
  -3  -6   2      487.05      455.28     38.79 o 
  -2  -6   2      338.95      304.35     52.01 o 
  -1  -6   2      159.09      133.92     39.38 o 
   0  -6   2      536.95      502.88     95.78 o 
   1  -6   2      942.79      963.22    115.12 o 
   2  -6   2     1031.44     1203.30    140.07 o 
   3  -6   2      338.09      443.73    107.46 o 
   4  -6   2       32.14        1.65     59.21 o 
   5  -6   2     3451.94     3523.23    170.14 o 
   6  -6   2     2353.00     2384.34    191.67 o 
   7  -6   2      233.40      224.90    114.87 o 
  -8  -5   2       14.81       -2.42     57.41 o 
  -7  -5   2     1161.14     1237.20    124.33 o 
  -6  -5   2        1.65      -37.76     41.72 o 
  -5  -5   2      286.53      289.24     30.54 o 
  -4  -5   2      524.63      505.02     28.14 o 
  -3  -5   2      424.12      356.96     31.28 o 
  -2  -5   2     4024.19     3660.11     75.11 o 
  -1  -5   2      650.36      727.31     67.80 o 
   0  -5   2     1170.95     1279.38    116.51 o 
   1  -5   2     1041.51      979.69    107.36 o 
   2  -5   2     4350.34     4826.67    251.44 o 
   3  -5   2     4984.42     5472.71    278.04 o 
   4  -5   2     1542.59     1642.39    159.93 o 
   5  -5   2     6540.86     6272.51    247.53 o 
   6  -5   2     5049.92     4748.13    194.01 o 
   7  -5   2     1965.67     2138.64    201.29 o 
  -8  -4   2      183.96      162.04     74.90 o 
  -7  -4   2     1577.83     1951.86    145.94 o 
  -6  -4   2      130.41      135.44     55.35 o 
  -5  -4   2      183.45      203.24     46.01 o 
  -4  -4   2     2121.30     1927.89     76.66 o 
  -3  -4   2     4157.70     3933.68     79.66 o 
  -2  -4   2       60.80       68.87     12.41 o 
  -1  -4   2     4558.53     4299.51     95.08 o 
   0  -4   2     3212.97     3073.72    109.43 o 
   1  -4   2     1508.22     1741.16    121.86 o 
   2  -4   2     8300.19     8923.29    343.37 o 
   3  -4   2    12532.73    13689.47    471.86 o 
   4  -4   2     2084.52     2400.22    167.23 o 
   5  -4   2     3841.16     3826.50    151.16 o 
   6  -4   2     8676.41     8152.44    237.84 o 
   7  -4   2     1049.84     1189.92    150.52 o 
   8  -4   2      675.08      698.56    139.46 o 
  -9  -3   2     1170.53     1197.02    146.45 o 
  -8  -3   2      320.99      522.22     96.14 o 
  -7  -3   2     3115.91     2952.38    172.12 o 
  -6  -3   2    11964.13    11851.39    375.36 o 
  -5  -3   2      357.48      362.96     36.65 o 
  -4  -3   2     2051.77     1895.86     79.81 o 
  -3  -3   2    10116.06     9591.76    224.72 o 
  -2  -3   2       15.15       40.18     26.93 o 
  -1  -3   2     1204.03     1245.79     72.87 o 
   0  -3   2    12704.90    12909.60    201.07 o 
   1  -3   2      146.98      230.20     46.19 o 
   2  -3   2      463.58      631.54     80.56 o 
   3  -3   2     6811.44     7620.10    299.64 o 
   4  -3   2      139.26      163.87     35.91 o 
   5  -3   2      210.10      201.08     42.72 o 
   6  -3   2     3623.69     3654.93    137.24 o 
   7  -3   2      655.98      813.64    124.38 o 
   8  -3   2      140.16      147.22     79.68 o 
  -9  -2   2     2328.69     2739.00    199.23 o 
  -8  -2   2      922.90     1183.96    125.98 o 
  -7  -2   2     1868.80     1869.04    136.42 o 
  -6  -2   2     2652.10     2816.44    119.32 o 
  -5  -2   2      132.10      182.32     27.45 o 
  -4  -2   2     3370.69     3225.42     89.53 o 
  -3  -2   2     1403.81     1263.65     50.12 o 
  -2  -2   2     2004.67     1959.77     60.02 o 
  -1  -2   2     8514.83     8461.60    167.48 o 
   0  -2   2      838.12      916.84     43.51 o 
   1  -2   2     4081.82     4218.90    133.08 o 
   2  -2   2     2469.45     2376.76    122.99 o 
   3  -2   2     1851.60     1670.79    116.72 o 
   4  -2   2      376.26      347.20     68.80 o 
   5  -2   2       23.71       21.52     20.69 o 
   6  -2   2     4079.96     3953.39    130.39 o 
   7  -2   2     3006.15     2905.77    185.65 o 
   8  -2   2      591.60      492.23    105.14 o 
   9  -2   2     2198.97     2212.97    195.42 o 
  -8  -1   2      287.10      219.34     80.92 o 
  -7  -1   2      106.81      145.83     60.55 o 
  -6  -1   2     2661.76     2833.69    156.10 o 
  -5  -1   2      295.63      277.29     32.55 o 
  -4  -1   2     4143.39     4182.44    105.79 o 
  -3  -1   2     1701.81     1711.96     57.73 o 
  -2  -1   2        7.64       36.18     11.25 o 
  -1  -1   2     4342.95     4199.21     90.61 o 
   0  -1   2     1468.31     1479.29     76.26 o 
   1  -1   2      303.72      268.37     30.04 o 
   2  -1   2      765.29      775.05     55.14 o 
   3  -1   2     5633.40     5657.02    138.43 o 
   4  -1   2     8937.92     9031.51    197.01 o 
   5  -1   2     1813.28     1835.81     72.79 o 
   6  -1   2     7577.77     7708.17    182.15 o 
   7  -1   2     9080.56     8848.86    326.44 o 
   8  -1   2     1757.14     1721.25    147.22 o 
   9  -1   2     2191.02     2158.19    182.51 o 
  -8   0   2      489.14      484.67    100.57 o 
  -7   0   2       99.35      130.25     61.68 o 
  -6   0   2     3690.68     3646.18    115.11 o 
  -5   0   2     3528.98     3576.09    104.84 o 
  -4   0   2       47.65       69.25     17.81 o 
  -3   0   2     8316.50     8157.90    175.72 o 
  -2   0   2     6386.93     6195.40    124.85 o 
  -1   0   2       32.71       59.56     21.30 o 
   0   0   2     4271.36     4579.50     72.88 o 
   1   0   2    18315.11    20192.28    472.48 o 
   2   0   2      137.65      202.95     18.26 o 
   3   0   2     7980.87     7939.28    235.98 o 
   4   0   2    14448.11    14740.46    271.47 o 
   5   0   2     1858.77     1881.05     61.80 o 
   6   0   2     2528.07     2419.40    133.28 o 
   7   0   2     7070.81     6665.82    262.81 o 
   8   0   2     1014.02     1034.37    116.26 o 
   9   0   2      619.09      783.80    119.08 o 
  -8   1   2     3352.06     3393.69    212.76 o 
  -7   1   2     1001.35     1215.85    121.14 o 
  -6   1   2     5546.86     5915.33    158.87 o 
  -5   1   2     9297.52     9287.26    361.14 o 
  -4   1   2     2488.56     2288.33     76.47 o 
  -3   1   2     6462.72     6296.06    136.98 o 
  -2   1   2     9210.21     9197.65    174.07 o 
  -1   1   2       13.10       16.95      7.81 o 
   0   1   2     2381.86     2466.78     65.66 o 
   1   1   2     5891.18     6220.49     91.70 o 
   2   1   2     1247.66     1153.59     31.56 o 
   3   1   2      545.94      510.08     40.59 o 
   4   1   2     2742.54     2827.64    114.82 o 
   5   1   2       20.62       25.26     27.06 o 
   6   1   2       13.78       12.50     26.08 o 
   7   1   2     2598.83     2370.90    142.23 o 
   8   1   2      757.05      707.87     96.04 o 
   9   1   2       20.22       40.12     63.79 o 
  -8   2   2     3345.99     3747.81    230.15 o 
  -7   2   2     1072.42     1032.31    123.82 o 
  -6   2   2     1703.23     1812.30     87.11 o 
  -5   2   2     6084.81     5932.40    260.03 o 
  -4   2   2      762.63      724.30     46.64 o 
  -3   2   2       20.40        4.18     12.93 o 
  -2   2   2     3663.77     3561.28    132.10 o 
  -1   2   2     1773.27     1530.67     73.05 o 
   0   2   2     7189.53     7702.10    154.16 o 
   1   2   2       24.63       62.39      7.26 o 
   2   2   2     1681.92     1586.70     34.98 o 
   3   2   2     3195.38     3280.01    111.73 o 
   4   2   2      688.94      725.98     57.10 o 
   5   2   2      887.75      868.63     67.70 o 
   6   2   2       23.16        7.97     26.34 o 
   7   2   2     1834.60     1656.08    116.41 o 
   8   2   2     4061.02     3909.23    196.66 o 
   9   2   2      674.44      970.27    114.10 o 
  -7   3   2      459.62      558.80    107.10 o 
  -6   3   2       94.09      155.63     39.99 o 
  -5   3   2     2715.60     2623.58    102.74 o 
  -4   3   2      264.47      265.65     54.89 o 
  -3   3   2      436.14      412.09     68.65 o 
  -2   3   2     2050.74     2069.17     69.28 o 
  -1   3   2      117.29      149.07     37.86 o 
   0   3   2     1561.21     1623.58     61.36 o 
   1   3   2       43.29       53.52     10.94 o 
   2   3   2     2997.00     3320.99     63.35 o 
   3   3   2       48.81       56.71     10.55 o 
   4   3   2     3280.22     3251.15    125.26 o 
   5   3   2     8078.54     7937.95    248.46 o 
   6   3   2     1564.39     1605.87    101.75 o 
   7   3   2     5711.64     5342.57    218.37 o 
   8   3   2     5333.39     5372.20    235.80 o 
   9   3   2      942.58     1051.65    117.54 o 
  -7   4   2     1243.03     1376.81    161.01 o 
  -6   4   2      245.28      222.67     49.51 o 
  -5   4   2     4818.34     5109.76    270.04 o 
  -4   4   2     4333.40     4434.79    245.47 o 
  -3   4   2     1092.76     1122.24     76.88 o 
  -2   4   2     4389.39     4505.63    123.70 o 
  -1   4   2     8177.06     8304.31    276.03 o 
   0   4   2     1281.73     1172.15     61.96 o 
   1   4   2     7571.34     7884.05    138.41 o 
   2   4   2     6506.07     6757.71    185.04 o 
   3   4   2      188.95      148.60     18.79 o 
   4   4   2     2601.64     2724.97     61.65 o 
   5   4   2     6635.17     6504.51    217.13 o 
   6   4   2     1480.43     1535.24    101.34 o 
   7   4   2      437.71      555.25     80.35 o 
   8   4   2     3397.93     3295.64    178.55 o 
   9   4   2     1251.86     1446.56    132.61 o 
  -6   5   2     1508.14     1643.40    297.02 o 
  -5   5   2     2477.10     2717.63    126.51 o 
  -4   5   2    10001.35     9994.16    250.71 o 
  -3   5   2     4892.44     4877.73    148.72 o 
  -2   5   2     2181.77     2222.23     91.03 o 
  -1   5   2     7825.52     7197.98    272.64 o 
   0   5   2      246.53      258.76     61.70 o 
   1   5   2      185.99      202.08     26.50 o 
   2   5   2     1639.04     1708.29     80.04 o 
   3   5   2      681.45      695.67     43.53 o 
   4   5   2     1941.60     1798.70     54.41 o 
   5   5   2      434.08      384.20     29.41 o 
   6   5   2       47.42       75.55     25.87 o 
   7   5   2      102.11       78.65     42.13 o 
   8   5   2      920.75      790.74     97.17 o 
   9   5   2      312.54      528.76     93.36 o 
  -6   6   2     1222.52     1099.54    147.43 o 
  -5   6   2     1613.11     1880.48    119.47 o 
  -4   6   2     4250.15     4547.75    292.11 o 
  -3   6   2       42.32       46.05     30.50 o 
  -2   6   2      135.94      207.56     68.11 o 
  -1   6   2     1869.13     1756.18    135.34 o 
   0   6   2       16.56       31.13     25.25 o 
   1   6   2     3033.53     2656.82    177.37 o 
   2   6   2       12.07       29.73     17.39 o 
   3   6   2      657.82      682.08     55.92 o 
   4   6   2     1541.14     1416.42     54.31 o 
   5   6   2      512.24      439.76     34.14 o 
   6   6   2      713.57      707.13     54.77 o 
   7   6   2       15.37       28.33     27.45 o 
   8   6   2      918.41     1072.76     75.84 o 
   9   6   2     2001.44     2347.80    187.94 o 
  -5   7   2       44.57       77.62     72.94 o 
  -4   7   2     1123.35     1355.40    110.39 o 
  -3   7   2     2715.83     2681.55    276.52 o 
  -2   7   2       31.69        2.26     45.88 o 
  -1   7   2       37.32       34.31     55.86 o 
   0   7   2     1585.28     1642.91    148.30 o 
   1   7   2       61.54       62.67     31.69 o 
   2   7   2      708.94      645.06     48.21 o 
   3   7   2     2101.27     1925.83     70.43 o 
   4   7   2      168.32      230.91     46.85 o 
   5   7   2      703.03      737.02     63.27 o 
   6   7   2     4362.13     4347.35    136.22 o 
   7   7   2      841.53     1059.94     72.74 o 
   8   7   2     1455.77     1686.34     93.93 o 
  -4   8   2     1969.84     2166.01    211.58 o 
  -3   8   2     4032.32     3622.29    259.26 o 
  -2   8   2      836.13      842.75    144.55 o 
  -1   8   2     4712.76     4010.46    256.33 o 
   0   8   2     5075.71     5026.77    275.57 o 
   1   8   2      982.66      988.89    135.96 o 
   2   8   2      905.71      853.93     60.82 o 
   3   8   2     4575.88     4328.05    131.19 o 
   4   8   2      561.22      507.58     47.45 o 
   5   8   2      355.09      297.71     63.50 o 
   6   8   2     2078.57     2338.51    101.80 o 
   7   8   2      503.48      676.96    146.12 o 
   8   8   2      116.03      158.69     44.11 o 
  -2   9   2     1888.33     1778.61    191.67 o 
  -1   9   2     1060.69     1129.69    174.23 o 
   0   9   2     3210.46     3189.98    238.32 o 
   1   9   2      366.06      314.61     97.74 o 
   2   9   2       77.97       40.43     47.15 o 
   3   9   2      766.08      781.87     64.20 o 
   4   9   2       13.83       24.92     29.50 o 
   5   9   2      392.58      467.58    102.42 o 
   6   9   2       62.48       80.91     37.08 o 
   7   9   2       28.67       42.14     37.41 o 
   8   9   2       93.98      164.51     75.62 o 
  -2  10   2      667.67      -26.54     49.28 o 
  -1  10   2       46.40        7.77     91.51 o 
   0  10   2      364.64      325.00    118.36 o 
   1  10   2       75.00      107.00     96.86 o 
   2  10   2      351.25      398.64     72.80 o 
   3  10   2       59.76       39.87     43.34 o 
   4  10   2        7.03       28.12     43.87 o 
   5  10   2      187.36      365.00     59.89 o 
   6  10   2       94.89       99.40     63.25 o 
   7  10   2      405.03      676.29    112.24 o 
   0  11   2      516.70      588.02    156.48 o 
   1  11   2      699.48      883.80    166.00 o 
   2  11   2       38.65       49.90     97.43 o 
   3  11   2      454.28      390.06     98.66 o 
   4  11   2     1308.22     1644.23    121.16 o 
   5  11   2      137.57      163.63     80.40 o 
  -2 -11   3     2830.98     3347.80    269.03 o 
  -1 -11   3     1460.99     1701.71    210.24 o 
  -5 -10   3      643.84       51.54     42.80 o 
  -4 -10   3      274.63      214.41    129.68 o 
  -3 -10   3      157.62      131.18     61.32 o 
  -2 -10   3     1301.41     1613.64    188.99 o 
  -1 -10   3      503.74      574.23    145.53 o 
   0 -10   3      153.80       92.39    104.73 o 
   1 -10   3     1093.40     1226.03    186.01 o 
   2 -10   3      681.88      -10.44     49.74 o 
  -6  -9   3       83.67       11.68     32.77 o 
  -5  -9   3      139.76      128.23     56.15 o 
  -4  -9   3       58.99        3.55     74.46 o 
  -3  -9   3      109.75      137.21     54.45 o 
  -2  -9   3      590.19      746.41     93.80 o 
  -1  -9   3     1351.02     1322.85    167.95 o 
   0  -9   3      218.37      236.68    101.85 o 
   1  -9   3     2684.31     2908.71    239.25 o 
   2  -9   3     3511.27     3525.43    262.35 o 
   3  -9   3      945.79     1188.59    173.66 o 
  -7  -8   3      110.08       -9.10     33.80 o 
  -6  -8   3       75.85       34.83     57.05 o 
  -5  -8   3      218.63      299.60     59.60 o 
  -4  -8   3     1272.57     1256.57     93.90 o 
  -3  -8   3      338.92      274.60     56.01 o 
  -2  -8   3     3042.86     3050.11    142.33 o 
  -1  -8   3     6552.14     6222.25    311.22 o 
   0  -8   3     3573.75     3668.33    245.83 o 
   1  -8   3     5379.04     5679.55    315.28 o 
   2  -8   3     7863.16     8480.96    411.01 o 
   3  -8   3     4413.83     5049.56    317.90 o 
   4  -8   3     2649.35     2428.46    234.67 o 
   5  -8   3     3982.59     4806.71    325.36 o 
  -7  -7   3     1226.35     1210.09    139.97 o 
  -6  -7   3      265.86      218.93     70.78 o 
  -5  -7   3     1013.08      995.47     93.07 o 
  -4  -7   3     3055.15     3118.44    127.96 o 
  -3  -7   3     2163.79     2041.21    148.25 o 
  -2  -7   3     2664.21     2667.45    122.78 o 
  -1  -7   3     8724.41     8455.19    240.94 o 
   0  -7   3     4164.88     3927.90    235.91 o 
   1  -7   3     2817.37     2486.17    192.44 o 
   2  -7   3     9260.46    10000.61    432.62 o 
   3  -7   3     1979.90     2566.83    215.12 o 
   4  -7   3      258.66      395.89    113.79 o 
   5  -7   3     2110.44     2343.89    227.98 o 
   6  -7   3      623.15      591.35    100.21 o 
  -8  -6   3      178.23      227.21     91.72 o 
  -7  -6   3     1055.95     1174.23    135.24 o 
  -6  -6   3      109.76       95.32     63.89 o 
  -5  -6   3       43.35       29.73     24.38 o 
  -4  -6   3     2597.91     2624.28     85.23 o 
  -3  -6   3      153.91      173.84     29.23 o 
  -2  -6   3      119.34      124.43     26.84 o 
  -1  -6   3     3442.50     3187.17    127.94 o 
   0  -6   3     1430.87     1328.35    129.22 o 
   1  -6   3      255.31      336.37     80.35 o 
   2  -6   3     2311.46     2544.61    189.97 o 
   3  -6   3     2766.61     3314.16    231.38 o 
   4  -6   3      663.75      929.22    153.76 o 
   5  -6   3      858.83     1063.48    154.99 o 
   6  -6   3     1389.20     1599.61    140.41 o 
   7  -6   3       43.18      126.90    104.58 o 
  -8  -5   3       23.99       22.33     71.66 o 
  -7  -5   3       30.18      114.61     67.23 o 
  -6  -5   3       11.70       67.39     57.20 o 
  -5  -5   3     1215.46     1150.01     68.25 o 
  -4  -5   3       10.98       19.75     21.42 o 
  -3  -5   3      116.85      158.19     24.54 o 
  -2  -5   3       25.18       26.51     15.90 o 
  -1  -5   3      606.36      620.40     43.49 o 
   0  -5   3     4060.02     3603.05    182.51 o 
   1  -5   3     1375.24     1382.67    115.90 o 
   2  -5   3     6107.37     6384.96    292.23 o 
   3  -5   3    12087.24    12858.24    479.37 o 
   4  -5   3     2876.30     3445.80    231.38 o 
   5  -5   3     4510.02     5329.45    295.78 o 
   6  -5   3     6835.18     6649.97    299.38 o 
   7  -5   3     1084.38     1262.30    174.54 o 
  -8  -4   3      933.63     1008.85    128.70 o 
  -7  -4   3      294.89      281.48     74.64 o 
  -6  -4   3      674.29      706.69    100.67 o 
  -5  -4   3      153.93      118.28     32.82 o 
  -4  -4   3      535.51      576.60     46.46 o 
  -3  -4   3     3803.93     3428.48    106.20 o 
  -2  -4   3      343.92      279.49     36.04 o 
  -1  -4   3     5573.44     5245.37    110.44 o 
   0  -4   3    23193.80    23609.26    347.86 o 
   1  -4   3    10097.89     9827.72    328.24 o 
   2  -4   3    11422.63    11603.96    395.06 o 
   3  -4   3    21344.57    22633.34    684.42 o 
   4  -4   3     8991.53     9831.27    392.44 o 
   5  -4   3     3859.43     4008.93    163.04 o 
   6  -4   3     6977.09     6301.72    213.81 o 
   7  -4   3     2272.66     2112.97    188.58 o 
   8  -4   3      107.92       82.30     90.12 o 
  -8  -3   3      605.22      634.37    111.68 o 
  -7  -3   3      491.13      510.34     92.44 o 
  -6  -3   3     1022.82     1056.52     65.45 o 
  -5  -3   3      899.94      837.19     55.48 o 
  -4  -3   3     1026.37     1015.96     78.52 o 
  -3  -3   3     9546.48     9036.31    207.10 o 
  -2  -3   3     3617.77     3441.88     99.41 o 
  -1  -3   3     3998.33     3848.23    108.59 o 
   0  -3   3    13398.06    12690.04    269.14 o 
   1  -3   3     9924.85    10069.20    202.88 o 
   2  -3   3     2980.34     3196.83    156.53 o 
   3  -3   3    12020.70    12786.94    423.61 o 
   4  -3   3     6841.74     7001.06    297.94 o 
   5  -3   3      612.36      717.59     69.48 o 
   6  -3   3     2064.73     2181.21    157.46 o 
   7  -3   3     1410.02     1270.43    144.91 o 
   8  -3   3       15.77       64.35     73.82 o 
  -8  -2   3      292.78      379.89     92.28 o 
  -7  -2   3       30.27       68.26     59.72 o 
  -6  -2   3     3305.68     3439.70    113.09 o 
  -5  -2   3      268.12      251.32     35.09 o 
  -4  -2   3      267.31      233.14     30.83 o 
  -3  -2   3      619.97      661.89     44.68 o 
  -2  -2   3      712.61      696.46     70.58 o 
  -1  -2   3      873.14      819.60     42.20 o 
   0  -2   3     1734.41     1728.78     65.65 o 
   1  -2   3     5349.14     5526.00    182.72 o 
   2  -2   3       70.40       63.18     15.87 o 
   3  -2   3     3141.04     3318.38    159.57 o 
   4  -2   3     7585.33     7741.86    295.94 o 
   5  -2   3      295.56      345.11     47.33 o 
   6  -2   3     2353.61     2439.05    105.83 o 
   7  -2   3     3728.38     3841.63    217.44 o 
   8  -2   3      275.17      257.20     88.94 o 
   9  -2   3      498.43      359.67    108.59 o 
  -8  -1   3      180.33      155.61     77.06 o 
  -7  -1   3      232.79      232.51     75.05 o 
  -6  -1   3       90.61      130.80     30.50 o 
  -5  -1   3        8.56       19.66     18.58 o 
  -4  -1   3     2565.83     2262.14     98.89 o 
  -3  -1   3      101.33       85.79     19.55 o 
  -2  -1   3     1371.04     1346.13     92.85 o 
  -1  -1   3     1383.71     1286.41     63.48 o 
   0  -1   3     1036.64     1109.05     31.81 o 
   1  -1   3    12358.98    13813.80    356.38 o 
   2  -1   3     2753.67     2695.69    107.05 o 
   3  -1   3     7996.00     8672.67    265.48 o 
   4  -1   3    24196.81    24450.65    454.89 o 
   5  -1   3     7203.36     7225.08    180.57 o 
   6  -1   3     5650.63     5427.13    229.06 o 
   7  -1   3     9589.22     9732.66    352.42 o 
   8  -1   3     2252.15     2874.96    188.74 o 
   9  -1   3      281.52      264.82     93.36 o 
  -8   0   3      391.24      442.85    102.62 o 
  -7   0   3       56.24        9.83     53.81 o 
  -6   0   3       12.71       16.38     25.06 o 
  -5   0   3     1253.94     1215.40     62.61 o 
  -4   0   3        0.43       -4.41     15.92 o 
  -3   0   3      120.48      141.29     21.72 o 
  -2   0   3     6442.70     6072.15    129.56 o 
  -1   0   3     2391.64     2205.92     50.68 o 
   0   0   3     4876.07     5025.55     85.77 o 
   1   0   3    38824.25    43504.42   1001.81 o 
   2   0   3    18407.68    20579.42    496.09 o 
   3   0   3    13108.64    14272.31    202.20 o 
   4   0   3    26113.74    26923.55    473.99 o 
   5   0   3    12445.23    12429.55    251.49 o 
   6   0   3     2972.41     2852.23    148.97 o 
   7   0   3     8135.12     7424.73    282.56 o 
   8   0   3     2704.84     2330.21    160.24 o 
   9   0   3      350.51      291.82     86.21 o 
  -8   1   3     1756.32     2009.47    175.57 o 
  -7   1   3      397.31      341.67     89.30 o 
  -6   1   3      315.09      359.49     47.75 o 
  -5   1   3     5018.06     4981.58    173.97 o 
  -4   1   3      829.36      688.82     45.66 o 
  -3   1   3      505.91      528.10     36.28 o 
  -2   1   3    10057.06    10269.87    196.74 o 
  -1   1   3     5400.17     5168.70     92.24 o 
   0   1   3      439.54      456.63     21.17 o 
   1   1   3    14035.63    15527.58    268.01 o 
   2   1   3    11985.78    12424.35    216.32 o 
   3   1   3      237.33      302.61     27.16 o 
   4   1   3    12604.94    12910.82    238.63 o 
   5   1   3    10120.35     9911.00    296.61 o 
   6   1   3       39.23       40.02     31.69 o 
   7   1   3     1701.32     1573.72    117.23 o 
   8   1   3     1618.43     1508.80    128.09 o 
   9   1   3       14.36       -4.78     56.64 o 
  -7   2   3      790.63     1182.26    139.82 o 
  -6   2   3       45.42       64.53     33.76 o 
  -5   2   3     1828.13     1815.67    129.27 o 
  -4   2   3      284.73      332.80     42.10 o 
  -3   2   3     1856.65     1608.74     62.32 o 
  -2   2   3      472.64      472.96     33.56 o 
  -1   2   3     2017.85     2019.04     48.93 o 
   0   2   3     6555.09     6527.77    140.50 o 
   1   2   3     1096.92     1187.25     43.75 o 
   2   2   3     4734.11     4662.39    100.18 o 
   3   2   3       67.50       73.70     15.84 o 
   4   2   3     2856.43     2908.45    113.94 o 
   5   2   3     4554.68     4053.93    155.45 o 
   6   2   3     1596.56     1510.40     98.10 o 
   7   2   3     2692.53     2266.63    135.44 o 
   8   2   3     4180.00     4026.00    199.44 o 
   9   2   3      373.14      390.23     87.60 o 
  10   2   3      412.05       36.11     38.53 o 
  -7   3   3      130.27      102.98     78.65 o 
  -6   3   3      182.02      229.90     48.02 o 
  -5   3   3        7.07       20.76     27.93 o 
  -4   3   3      292.26      361.77     46.94 o 
  -3   3   3     2534.10     2426.05     83.65 o 
  -2   3   3      433.63      344.98     30.80 o 
  -1   3   3       54.33       34.30     11.29 o 
   0   3   3      203.79      193.10     26.87 o 
   1   3   3     1644.25     1888.62     62.26 o 
   2   3   3    11552.30    11497.64    169.66 o 
   3   3   3     3266.51     3334.71     74.98 o 
   4   3   3     5328.55     5048.49    114.97 o 
   5   3   3    23561.75    23326.14    587.66 o 
   6   3   3     6044.48     6004.56    216.20 o 
   7   3   3     2643.30     2649.91    145.47 o 
   8   3   3     8683.29     8946.39    321.30 o 
   9   3   3     2705.59     2896.16    180.30 o 
  10   3   3      504.21       30.97     34.21 o 
  -6   4   3       93.78      124.21     47.23 o 
  -5   4   3       23.77       40.48     34.51 o 
  -4   4   3     2608.67     2624.60    165.69 o 
  -3   4   3       13.61        8.33     24.23 o 
  -2   4   3      320.64      328.99     34.66 o 
  -1   4   3    10829.60    11263.98    220.82 o 
   0   4   3     1749.72     1703.90     77.29 o 
   1   4   3      341.70      307.64     35.55 o 
   2   4   3    26806.60    26981.58    374.12 o 
   3   4   3    10657.91    10817.34    168.14 o 
   4   4   3     6379.93     6221.91    109.26 o 
   5   4   3    16364.50    16201.95    308.91 o 
   6   4   3     7812.41     7313.82    248.15 o 
   7   4   3     2285.18     2103.25    130.09 o 
   8   4   3     3344.25     3567.46    184.98 o 
   9   4   3     1663.09     1841.98    146.19 o 
  10   4   3       60.73        0.36     32.41 o 
  -6   5   3      635.81      682.56    114.25 o 
  -5   5   3     1898.53     2033.13    112.84 o 
  -4   5   3     2739.63     2605.21    140.43 o 
  -3   5   3      779.22      860.76     63.08 o 
  -2   5   3       47.57       23.91     31.79 o 
  -1   5   3     5479.73     5668.01    143.54 o 
   0   5   3     1836.69     1830.31     85.14 o 
   1   5   3      680.16      728.03     52.52 o 
   2   5   3     4928.78     4861.46    107.43 o 
   3   5   3     3010.19     3018.45     71.64 o 
   4   5   3      181.28      178.67     21.18 o 
   5   5   3     3266.25     3104.55     99.53 o 
   6   5   3     3570.24     3575.96    174.25 o 
   7   5   3      108.37       58.24     36.11 o 
   8   5   3      895.15      825.83     96.50 o 
   9   5   3     1099.80      922.48    109.93 o 
  -6   6   3     1006.94     1080.97    144.24 o 
  -5   6   3      216.27      236.73     85.29 o 
  -4   6   3     1099.99     1170.12    136.27 o 
  -3   6   3     1025.83      918.14     74.40 o 
  -2   6   3     1268.00     1211.75    103.14 o 
  -1   6   3        5.93      -14.04     39.45 o 
   0   6   3       28.38       45.37     29.33 o 
   1   6   3     1624.19     1415.87     93.72 o 
   2   6   3        5.73       24.65     17.35 o 
   3   6   3     2056.98     2107.18     64.94 o 
   4   6   3       20.06       27.30     16.81 o 
   5   6   3     1125.43     1080.02     46.65 o 
   6   6   3     3702.78     3725.79    120.35 o 
   7   6   3      773.53      779.48     62.46 o 
   8   6   3      841.59      892.62     70.76 o 
   9   6   3     2593.66     2933.51    287.19 o 
  -5   7   3       86.34      170.11     87.35 o 
  -4   7   3       47.34       94.70     76.08 o 
  -3   7   3       11.88       60.24     59.77 o 
  -2   7   3      699.67      707.00    117.39 o 
  -1   7   3      166.96      135.19     72.12 o 
   0   7   3      930.23      859.62     79.56 o 
   1   7   3      159.16      134.00     46.50 o 
   2   7   3      372.09      345.60     41.40 o 
   3   7   3     5155.09     5244.88    121.53 o 
   4   7   3     2310.69     2159.36     83.21 o 
   5   7   3     2265.44     2272.12    146.27 o 
   6   7   3     7902.67     8233.95    204.96 o 
   7   7   3     3895.54     3955.21    136.01 o 
   8   7   3     1944.35     2129.15    104.44 o 
   9   7   3     3069.57     3623.95    143.82 o 
  -4   8   3      103.65      162.24     76.70 o 
  -3   8   3     1329.37     1213.69    155.76 o 
  -2   8   3      173.00      142.54     76.49 o 
  -1   8   3      374.92      355.40    103.96 o 
   0   8   3     3458.19     3024.50    210.19 o 
   1   8   3     1173.96     1192.85     93.35 o 
   2   8   3     1268.20     1157.44    212.12 o 
   3   8   3     5791.34     5617.88    377.83 o 
   4   8   3     4408.90     4109.59    161.71 o 
   5   8   3     1999.97     2100.52     95.44 o 
   6   8   3     4844.97     4958.74    154.52 o 
   7   8   3     2640.80     2882.37    119.10 o 
   8   8   3      515.63      629.85     69.46 o 
  -2   9   3      854.92      716.72    144.50 o 
  -1   9   3       25.77      -23.92     74.64 o 
   0   9   3     1009.78     1073.20    153.86 o 
   1   9   3     1359.46     1171.55    159.77 o 
   2   9   3        8.76       12.33     37.34 o 
   3   9   3      671.76      668.56    141.77 o 
   4   9   3     1017.26     1148.54     87.17 o 
   5   9   3       16.40      -14.07     29.79 o 
   6   9   3      331.29      371.88     57.69 o 
   7   9   3     1246.50     1313.12     88.64 o 
   8   9   3       91.33       73.23     44.99 o 
  -2  10   3      175.19      -47.74     47.74 o 
  -1  10   3      157.46      268.42    122.74 o 
   0  10   3       41.30       39.97     95.47 o 
   1  10   3       21.92      103.24     88.79 o 
   2  10   3      478.11      544.44     84.28 o 
   3  10   3        6.05        7.12     61.50 o 
   4  10   3      470.93      393.18     68.46 o 
   5  10   3       20.57       90.07     59.21 o 
   6  10   3      301.87      323.61     83.39 o 
   7  10   3      993.09     1202.94    131.48 o 
   0  11   3        3.75      134.67    114.30 o 
   1  11   3      244.60      182.51    115.54 o 
   2  11   3       13.21      -71.30     71.30 o 
   3  11   3      212.80      148.03     64.88 o 
   4  11   3     1472.37     1678.07    122.45 o 
   5  11   3     1057.87     1259.83    149.59 o 
  -4 -10   4     1355.89     1635.81    190.33 o 
  -3 -10   4      369.10      108.80    126.75 o 
  -2 -10   4     1288.02     1356.64    179.84 o 
  -1 -10   4      760.98      913.28    167.28 o 
   0 -10   4       22.08       96.76     95.06 o 
   1 -10   4      107.86        1.49     69.75 o 
  -5  -9   4      248.88      165.26    143.75 o 
  -4  -9   4      672.82      990.85    142.90 o 
  -3  -9   4      113.74      147.50     60.10 o 
  -2  -9   4      258.34      262.36     65.50 o 
  -1  -9   4     1760.58     1642.75    180.56 o 
   0  -9   4      502.73      568.52    132.20 o 
   1  -9   4       64.47       79.37     83.54 o 
   2  -9   4     1336.85     1682.00    191.67 o 
   3  -9   4      117.46       60.55     77.78 o 
  -6  -8   4      204.83      140.79     80.50 o 
  -5  -8   4      200.98      102.75     50.99 o 
  -4  -8   4     2585.68     2752.04    159.70 o 
  -3  -8   4     1681.56     1756.11    187.60 o 
  -2  -8   4     1972.45     1691.23    112.36 o 
  -1  -8   4     6362.58     5883.05    297.58 o 
   0  -8   4     2608.78     2357.98    197.63 o 
   1  -8   4     2592.94     2467.04    205.66 o 
   2  -8   4     5459.37     5683.31    327.73 o 
   3  -8   4     1961.84     2329.33    224.18 o 
   4  -8   4      255.89      284.88    117.23 o 
   5  -8   4     1097.53     1383.34    198.05 o 
  -7  -7   4     1173.85     1358.65    156.38 o 
  -6  -7   4      671.28      744.40    126.60 o 
  -5  -7   4     1653.50     1776.27     82.33 o 
  -4  -7   4     6570.09     6714.49    293.73 o 
  -3  -7   4     5206.88     5015.95    131.63 o 
  -2  -7   4     3196.11     2939.96    132.27 o 
  -1  -7   4     8302.27     8130.78    238.53 o 
   0  -7   4     8071.97     7238.15    321.71 o 
   1  -7   4     1053.77     1007.88    129.32 o 
   2  -7   4     1882.04     2083.03    185.24 o 
   3  -7   4     2685.40     2689.26    223.35 o 
   4  -7   4       15.36       81.48     85.44 o 
   5  -7   4      113.83      240.33    108.59 o 
   6  -7   4      140.09      141.16     74.80 o 
  -7  -6   4     1404.83     1734.37    165.95 o 
  -6  -6   4     2151.39     2174.55    168.52 o 
  -5  -6   4      470.43      526.00     48.44 o 
  -4  -6   4     1848.10     2031.02     87.05 o 
  -3  -6   4     5367.14     5343.78    128.22 o 
  -2  -6   4      750.12      665.60     51.00 o 
  -1  -6   4     2903.75     2800.70     92.47 o 
   0  -6   4     4151.16     3898.22    208.64 o 
   1  -6   4       15.85       56.69     45.32 o 
   2  -6   4      387.76      454.22     97.07 o 
   3  -6   4      921.94     1146.15    146.45 o 
   4  -6   4      257.59      420.94    110.13 o 
   5  -6   4       42.43       32.30     76.23 o 
   6  -6   4      389.25      498.00    128.37 o 
  -7  -5   4       96.05      143.57     71.40 o 
  -6  -5   4      599.49      812.81    113.48 o 
  -5  -5   4       10.97       18.69     30.34 o 
  -4  -5   4      806.97      881.08     64.86 o 
  -3  -5   4     3119.54     2829.10    108.84 o 
  -2  -5   4      197.40      146.40     55.40 o 
  -1  -5   4     1109.42     1021.38     53.42 o 
   0  -5   4     7070.34     6942.98    175.22 o 
   1  -5   4     1241.05     1377.42    112.35 o 
   2  -5   4     1229.76     1381.13    125.36 o 
   3  -5   4     5456.24     5517.77    282.56 o 
   4  -5   4      962.18      948.87    133.03 o 
   5  -5   4       83.72      123.97     74.85 o 
   6  -5   4     2480.37     3017.21    162.20 o 
   7  -5   4      602.04      734.88    147.99 o 
  -8  -4   4       11.62        8.85     77.93 o 
  -7  -4   4        1.70      -40.02     56.43 o 
  -6  -4   4     1159.83     1231.90    123.87 o 
  -5  -4   4      192.19      210.10     39.70 o 
  -4  -4   4      746.35      672.42     61.57 o 
  -3  -4   4     8064.70     7692.54    189.15 o 
  -2  -4   4     6704.91     6328.27    165.60 o 
  -1  -4   4     5846.21     5457.30    154.44 o 
   0  -4   4    22374.72    21715.73    328.95 o 
   1  -4   4    12892.97    12291.81    430.22 o 
   2  -4   4     4153.77     4184.90    197.17 o 
   3  -4   4    11542.41    10800.05    391.36 o 
   4  -4   4     6999.35     7364.85    330.15 o 
   5  -4   4      351.51      347.58     88.73 o 
   6  -4   4     1951.47     2142.35    131.63 o 
   7  -4   4     1064.99     1051.24    150.77 o 
   8  -4   4        3.54        1.54     84.05 o 
  -8  -3   4       58.87       96.14     83.28 o 
  -7  -3   4      130.82       43.36     63.43 o 
  -6  -3   4     2994.51     3268.48    120.47 o 
  -5  -3   4     3797.26     3791.80    124.67 o 
  -4  -3   4     2014.26     1933.65    107.97 o 
  -3  -3   4    14895.19    15077.47    312.99 o 
  -2  -3   4    14805.15    14605.99    292.78 o 
  -1  -3   4     6169.35     5737.97    149.70 o 
   0  -3   4    19160.23    17984.15    356.23 o 
   2  -3   4     2060.64     1885.76     78.24 o 
   3  -3   4     6572.98     6650.24    261.22 o 
   4  -3   4     3160.90     3036.79    184.57 o 
   5  -3   4        6.63      -27.44     28.39 o 
   6  -3   4        7.21        0.85     46.71 o 
   7  -3   4      259.33      351.85     97.79 o 
   8  -3   4      206.84      256.07     96.45 o 
  -8  -2   4      631.19      593.68    119.65 o 
  -7  -2   4      135.53      159.00     72.33 o 
  -6  -2   4     1997.64     2099.35     94.16 o 
  -5  -2   4     2768.94     3037.74    106.63 o 
  -4  -2   4      242.60      247.68     35.22 o 
  -3  -2   4     4602.56     4371.85    119.28 o 
  -2  -2   4     8688.01     8180.17    180.04 o 
  -1  -2   4     1000.71      899.99     49.31 o 
   0  -2   4     5755.27     5890.38    149.17 o 
   1  -2   4     9147.19     9101.48    273.66 o 
   3  -2   4      363.01      457.73     37.83 o 
   4  -2   4     2383.05     2648.57    152.16 o 
   5  -2   4       60.26       50.90     30.95 o 
   6  -2   4       32.99       53.90     31.97 o 
   7  -2   4     1874.37     1691.88    151.18 o 
   8  -2   4      125.66      147.27     74.85 o 
   9  -2   4       42.05      -44.19     72.94 o 
  -8  -1   4      399.52      432.41    113.48 o 
  -7  -1   4      149.99      276.85     83.85 o 
  -6  -1   4        3.64        5.86     27.73 o 
  -5  -1   4     1175.47     1131.60    184.34 o 
  -4  -1   4       14.69       19.41     18.60 o 
  -3  -1   4      428.83      378.64     35.01 o 
  -2  -1   4     6231.32     5979.58    138.60 o 
  -1  -1   4     1086.31      989.39     37.60 o 
   0  -1   4     2674.69     2675.24     60.24 o 
   1  -1   4    11810.13    12069.86    327.88 o 
   2  -1   4     8155.02     8689.86    255.20 o 
   3  -1   4     2911.90     2837.57     80.37 o 
   4  -1   4    12064.43    12867.14    271.32 o 
   5  -1   4     3455.55     3679.23    240.66 o 
   6  -1   4      351.18      365.23     72.79 o 
   7  -1   4     1366.21     1486.12    132.15 o 
   8  -1   4     2888.43     2534.53    178.40 o 
   9  -1   4      313.53       41.46     60.13 o 
  -7   0   4       43.12      129.22     72.22 o 
  -6   0   4        1.72      -16.15     35.57 o 
  -5   0   4     1452.96     1407.59     71.98 o 
  -4   0   4      919.69      857.44     52.78 o 
  -3   0   4     1165.00     1081.35     74.56 o 
  -2   0   4    14621.68    14025.28    263.92 o 
  -1   0   4    15153.89    14906.81    237.75 o 
   0   0   4    10867.98    11608.46    204.42 o 
   1   0   4    44660.51    47531.13    770.15 o 
   2   0   4    20557.60    22091.15    541.00 o 
   3   0   4     5566.20     5920.66    183.75 o 
   4   0   4    18107.33    19919.15    282.49 o 
   5   0   4    10904.08    10715.89    330.09 o 
   6   0   4      866.50     1026.81     95.58 o 
   7   0   4     2201.87     2402.69    152.32 o 
   8   0   4     1131.15     1249.54    127.93 o 
   9   0   4      383.12      434.78     99.18 o 
  -7   1   4      394.95      476.29    101.85 o 
  -6   1   4      200.24      217.91     43.69 o 
  -5   1   4     4645.82     4624.42    136.94 o 
  -4   1   4     4225.37     4098.11    118.43 o 
  -3   1   4     1684.24     1562.20     62.70 o 
  -2   1   4    18967.74    18154.89    326.22 o 
  -1   1   4    19000.83    18883.45    276.56 o 
   0   1   4     9768.45     9892.42    211.27 o 
   1   1   4    17464.08    17950.10    314.42 o 
   2   1   4    23454.08    25608.45    612.14 o 
   3   1   4     8990.29    10461.95    196.51 o 
   4   1   4     1637.34     1737.43     58.88 o 
   5   1   4     3772.88     3646.67    101.57 o 
   6   1   4        6.98       36.68     31.07 o 
   7   1   4        1.53       37.50     40.84 o 
   8   1   4      424.32      353.35     79.89 o 
   9   1   4        0.81      -34.16     51.85 o 
  -7   2   4      981.31     1066.67    140.48 o 
  -6   2   4        3.80        3.71     31.37 o 
  -5   2   4      851.72      948.93     67.19 o 
  -4   2   4     3301.28     3197.96    104.80 o 
  -3   2   4     1292.69     1323.80     68.67 o 
  -2   2   4     1054.20     1025.01     53.04 o 
  -1   2   4     7075.39     6696.98    119.10 o 
   0   2   4     1754.54     1812.78     64.82 o 
   1   2   4     2334.34     2306.04     69.09 o 
   2   2   4    11259.42    11911.93    175.85 o 
   3   2   4      274.22      234.88     21.75 o 
   4   2   4      658.80      772.72     35.82 o 
   5   2   4     5435.83     5368.08    186.99 o 
   6   2   4      101.77       66.00     34.83 o 
   7   2   4      113.21      122.22     48.25 o 
   8   2   4     1009.81      956.90    102.98 o 
   9   2   4      224.45      235.55     74.49 o 
  10   2   4        3.12      -22.38     32.20 o 
  -6   3   4      217.50      270.04     54.90 o 
  -5   3   4       22.89       69.11     33.94 o 
  -4   3   4      593.30      562.82     52.53 o 
  -3   3   4      208.14      245.20     52.19 o 
  -2   3   4       78.28       80.53     27.98 o 
  -1   3   4     9194.70     9312.66    156.73 o 
   0   3   4     2026.28     1958.69     73.75 o 
   1   3   4     2363.87     2143.49     89.53 o 
   2   3   4    13604.81    14016.10    204.13 o 
   3   3   4    10478.77    10619.66    163.91 o 
   4   3   4     3050.50     3138.35     66.65 o 
   5   3   4     9316.04     8790.11    263.74 o 
   6   3   4     6930.30     7029.10    239.56 o 
   7   3   4      632.73      774.23     86.57 o 
   8   3   4     2659.97     2785.25    161.73 o 
   9   3   4     1566.37     1642.60    140.12 o 
  10   3   4       93.06      -31.33     31.33 o 
  -6   4   4       55.42       13.53     50.36 o 
  -5   4   4       18.03      111.16     57.25 o 
  -4   4   4     1818.65     1786.73     86.87 o 
  -3   4   4     1536.01     1477.61    160.91 o 
  -2   4   4     1140.79     1055.34     52.39 o 
  -1   4   4     8007.03     7646.87    140.78 o 
   0   4   4    16715.44    16666.08    333.20 o 
   1   4   4     8841.12     8546.45    189.93 o 
   2   4   4    23353.40    23669.91    421.12 o 
   3   4   4    24730.18    25050.62    350.58 o 
   4   4   4     6668.95     6706.40    117.66 o 
   5   4   4     8928.04     8546.31    203.58 o 
   6   4   4     8232.26     8299.27    268.57 o 
   7   4   4      819.97      893.52     90.43 o 
   8   4   4      821.58      711.17     91.82 o 
   9   4   4     1048.02     1143.37    120.58 o 
  10   4   4        1.68      -34.00     34.00 o 
  -6   5   4      576.63      687.19    114.20 o 
  -5   5   4       12.25       40.18     56.38 o 
  -4   5   4     2312.29     2310.04    161.16 o 
  -3   5   4     4866.38     5066.74    235.60 o 
  -2   5   4     1722.10     1643.11    122.12 o 
  -1   5   4     6929.20     7103.74    265.59 o 
   0   5   4    15943.93    15176.58    323.79 o 
   1   5   4     4199.18     3843.84    141.80 o 
   2   5   4     7875.94     7792.73    138.87 o 
   3   5   4    12943.22    12845.75    286.82 o 
   4   5   4     1983.93     1962.84     56.55 o 
   5   5   4     1387.74     1377.39     46.91 o 
   6   5   4     3485.45     3215.21    107.89 o 
   7   5   4        7.24       48.88     31.89 o 
   8   5   4       13.83      -22.12     40.95 o 
   9   5   4      343.36      368.11     84.77 o 
  -5   6   4       57.37       -0.93     59.21 o 
  -4   6   4      213.09      271.91     82.51 o 
  -3   6   4     2033.41     1972.85    157.87 o 
  -2   6   4        9.27       49.59     45.47 o 
  -1   6   4      468.56      597.48     91.00 o 
   0   6   4     3898.83     3773.17    139.85 o 
   1   6   4      527.07      524.52     73.41 o 
   2   6   4      469.57      475.95     38.73 o 
   3   6   4     6097.79     6018.61    121.09 o 
   4   6   4     1043.97     1080.57     45.91 o 
   5   6   4      177.95      227.64     34.84 o 
   6   6   4     2159.19     2320.42     92.94 o 
   7   6   4      625.88      674.90     59.94 o 
   8   6   4        9.71        1.65     30.17 o 
   9   6   4     1073.52     1064.11     81.88 o 
  -4   7   4      161.42      171.09     75.77 o 
  -3   7   4      233.43      259.26     88.53 o 
  -2   7   4        6.51       -4.99     50.10 o 
  -1   7   4        2.29        9.93     56.07 o 
   0   7   4     2776.97     2774.35    275.82 o 
   1   7   4     2546.15     2577.20    116.58 o 
   2   7   4     1003.19      955.33    119.68 o 
   3   7   4     6879.72     6400.23    176.55 o 
   4   7   4     6116.60     6433.76    134.44 o 
   5   7   4     2155.29     2083.44     87.54 o 
   6   7   4     5715.71     5658.87    297.10 o 
   7   7   4     4288.61     4406.30    144.74 o 
   8   7   4      875.38      974.04     77.75 o 
   9   7   4      886.83     1080.40     88.12 o 
  -3   8   4     1135.80      856.85    147.94 o 
  -2   8   4     1452.38     1579.17    162.86 o 
  -1   8   4      274.91      296.30     96.97 o 
   0   8   4     4765.93     4719.47    259.83 o 
   1   8   4     7863.68     7164.06    291.69 o 
   2   8   4     3332.97     3313.36    159.13 o 
   3   8   4     9075.66     8441.56    418.83 o 
   4   8   4    11044.26    11229.97    265.23 o 
   5   8   4     2379.06     2538.44    156.53 o 
   6   8   4     3143.66     3065.89    117.78 o 
   7   8   4     3357.11     3695.59    136.08 o 
   8   8   4      416.31      432.26     63.11 o 
  -1   9   4      515.58      360.39    116.87 o 
   0   9   4     2459.97     2002.12    189.87 o 
   1   9   4     4789.73     4832.31    202.03 o 
   2   9   4     1361.13     1255.67    100.46 o 
   3   9   4     1979.06     1733.13    107.40 o 
   4   9   4     3136.53     3395.49    139.10 o 
   5   9   4     1005.06     1044.50    113.38 o 
   6   9   4      540.04      549.28     96.45 o 
   7   9   4      838.34     1045.84    117.18 o 
   8   9   4       24.91      178.14     70.83 o 
  -1  10   4       52.03      -83.95     83.95 o 
   0  10   4       63.03        1.59     85.96 o 
   1  10   4      733.60      918.37    156.02 o 
   2  10   4      233.90      185.82     62.40 o 
   3  10   4       80.22       51.04     50.50 o 
   4  10   4     1769.42     1836.61    114.99 o 
   5  10   4      433.53      436.01     95.89 o 
   6  10   4       21.36       57.82     62.40 o 
   7  10   4     1165.43     1409.27    146.09 o 
   1  11   4     1286.79     1317.03    187.86 o 
   2  11   4     1032.21     1012.73    110.84 o 
   3  11   4      465.80      404.39     81.68 o 
   4  11   4     2144.96     2051.66    132.48 o 
   5  11   4     2271.72     2520.07    200.62 o 
  -2 -10   5       33.03      184.47    105.50 o 
  -1 -10   5      508.80      556.74    146.81 o 
   0 -10   5       49.09      145.42    109.36 o 
  -4  -9   5      328.26       49.94    193.03 o 
  -3  -9   5       17.43       23.34     50.53 o 
  -2  -9   5        8.03       -0.75     49.64 o 
  -1  -9   5       16.51       72.94     81.38 o 
   0  -9   5       32.81       59.16     83.54 o 
   1  -9   5      121.51      -30.56     66.31 o 
   2  -9   5      172.51      -47.84     72.17 o 
   3  -9   5      174.37       23.92     52.52 o 
  -5  -8   5      141.16      159.27     46.12 o 
  -4  -8   5     1158.32     1284.85     80.45 o 
  -3  -8   5      870.74     1033.14    147.94 o 
  -2  -8   5       91.07       66.51     47.98 o 
  -1  -8   5     1555.46     1496.87    157.61 o 
   0  -8   5     1873.16     2130.31    191.56 o 
   1  -8   5       52.48      121.55     75.67 o 
   2  -8   5     1088.27      962.30    143.72 o 
   3  -8   5     1332.84     1251.19    173.05 o 
   4  -8   5      425.20      522.07    139.46 o 
  -6  -7   5     2182.46     2058.45    186.52 o 
  -5  -7   5      879.41     1030.07     70.51 o 
  -4  -7   5     2930.45     3121.58    107.70 o 
  -3  -7   5     3873.45     4073.26    211.55 o 
  -2  -7   5     1317.24     1343.29    113.59 o 
  -1  -7   5     2157.49     1990.72     87.80 o 
   0  -7   5     2648.77     2583.71    187.30 o 
   1  -7   5      301.59      244.55     79.37 o 
   2  -7   5      202.43      259.41     85.96 o 
   3  -7   5      926.32     1046.04    151.03 o 
   4  -7   5        3.38        3.55     84.00 o 
   5  -7   5        2.67       11.83     79.12 o 
  -6  -6   5     1976.74     2505.36    190.07 o 
  -5  -6   5     1127.65     1198.17     88.00 o 
  -4  -6   5     1584.82     1725.27    154.94 o 
  -3  -6   5     3453.98     3476.33    117.31 o 
  -2  -6   5      474.51      422.30     62.31 o 
  -1  -6   5       88.12      109.80     31.50 o 
   0  -6   5      346.24      382.31     51.10 o 
   1  -6   5       72.36       94.80     53.09 o 
   2  -6   5      850.96      839.97    111.47 o 
   3  -6   5       40.77      157.15     72.84 o 
   4  -6   5      222.62      389.46    113.94 o 
   5  -6   5      311.45      324.74    116.41 o 
   6  -6   5      209.80      268.52     85.11 o 
  -7  -5   5      224.26      324.54    103.81 o 
  -6  -5   5     1388.62     1529.69    149.33 o 
  -5  -5   5      479.72      454.22     61.69 o 
  -4  -5   5       81.85       59.47     35.04 o 
  -3  -5   5     1325.11     1232.04     97.76 o 
  -2  -5   5      218.90      265.55     47.00 o 
  -1  -5   5      258.67      187.50     31.62 o 
   0  -5   5      741.77      687.26     57.36 o 
   1  -5   5      139.63      126.46     31.28 o 
   2  -5   5      942.03     1044.66    111.42 o 
   3  -5   5      494.16      623.36    108.28 o 
   4  -5   5      654.92      664.77    121.71 o 
   5  -5   5        2.31       64.61     71.86 o 
   6  -5   5      774.87      663.09     98.73 o 
   7  -5   5     2070.94     1844.35    201.39 o 
  -7  -4   5       15.02       -5.35     66.98 o 
  -6  -4   5     1332.09     1508.08     94.55 o 
  -5  -4   5     1212.23     1364.23     84.39 o 
  -4  -4   5      490.40      541.70     58.98 o 
  -3  -4   5     3663.58     3598.76    126.38 o 
  -2  -4   5     5438.09     5213.94    224.20 o 
  -1  -4   5      779.84      626.27     56.19 o 
   0  -4   5     4142.68     4115.76    398.69 o 
   1  -4   5     4664.02     4275.02    125.19 o 
   2  -4   5      648.73      544.51     48.17 o 
   3  -4   5      758.57     1008.75    107.05 o 
   4  -4   5     5496.24     5282.54    267.70 o 
   5  -4   5      357.60      316.10     95.68 o 
   6  -4   5      700.60      733.13     93.55 o 
   7  -4   5     2439.05     2282.62    199.13 o 
   8  -4   5      324.89      444.34    132.15 o 
  -7  -3   5      478.30      521.71    105.50 o 
  -6  -3   5     2710.83     3025.14    124.18 o 
  -5  -3   5     5935.81     6128.15    175.38 o 
  -4  -3   5     2868.02     2898.71    116.15 o 
  -3  -3   5     7104.30     7279.54    288.20 o 
  -2  -3   5    11738.81    11347.92    251.47 o 
  -1  -3   5     3444.77     3131.75    110.86 o 
   0  -3   5     3006.69     3042.14    160.19 o 
   1  -3   5     8532.57     8188.98    275.36 o 
   2  -3   5      434.46      471.66    105.04 o 
   3  -3   5       57.10      119.33     42.03 o 
   4  -3   5      788.21      751.44     96.66 o 
   5  -3   5      599.99      780.92    104.12 o 
   6  -3   5        6.26       15.61     36.44 o 
   7  -3   5      729.19      594.55    117.80 o 
   8  -3   5      119.60       -2.98     60.80 o 
  -7  -2   5      627.33      695.89    116.31 o 
  -6  -2   5     1755.62     1988.62     99.77 o 
  -5  -2   5     5614.45     6077.27    171.61 o 
  -4  -2   5     2431.68     2571.19    121.35 o 
  -3  -2   5     1949.39     1838.80     78.69 o 
  -2  -2   5     8481.33     8185.19    190.23 o 
  -1  -2   5     2388.27     2286.22     97.56 o 
   0  -2   5      425.47      446.26     27.36 o 
   1  -2   5     1774.72     1857.36    104.68 o 
   2  -2   5      386.53      448.77     57.25 o 
   3  -2   5     3281.17     3002.64     93.92 o 
   4  -2   5      101.35      106.53     38.48 o 
   5  -2   5      330.27      358.86     54.33 o 
   6  -2   5     3489.90     3412.41    198.71 o 
   7  -2   5       64.52       98.35     65.43 o 
   8  -2   5      946.75      949.64    133.18 o 
  -7  -1   5      418.64      618.37    110.55 o 
  -6  -1   5       65.00       83.45     36.77 o 
  -5  -1   5     2722.32     2810.54    109.47 o 
  -4  -1   5     1283.73     1205.86     67.10 o 
  -3  -1   5       34.72       49.24     21.20 o 
  -2  -1   5     3813.70     3564.43    144.39 o 
  -1  -1   5      453.44      399.85     28.75 o 
   0  -1   5        1.29       11.31      9.27 o 
   1  -1   5     3414.62     3624.61    143.93 o 
   2  -1   5      789.73      824.39     67.08 o 
   3  -1   5     1079.24     1107.62     80.50 o 
   4  -1   5      622.00      636.34     43.47 o 
   5  -1   5      983.35     1090.84    109.54 o 
   6  -1   5       78.99      133.59     53.70 o 
   7  -1   5     2751.32     2700.22    177.57 o 
   8  -1   5     1453.74     1415.59    144.19 o 
   9  -1   5      339.95      -48.46     48.46 o 
  -7   0   5      194.26      308.90     94.24 o 
  -6   0   5      124.08      106.99     38.60 o 
  -5   0   5     2947.77     2974.62    111.87 o 
  -4   0   5     3218.88     3004.69    104.12 o 
  -3   0   5     1246.56     1202.98    106.17 o 
  -2   0   5     7486.48     7403.41    167.03 o 
  -1   0   5    16486.14    16312.73    363.15 o 
   0   0   5     1676.03     1545.88     49.27 o 
   1   0   5     3269.70     3066.37     84.03 o 
   2   0   5    18548.55    20029.36    509.21 o 
   3   0   5     1177.11     1295.74     78.24 o 
   4   0   5     2123.48     2295.69     84.29 o 
   5   0   5     4876.28     5146.55    163.79 o 
   6   0   5      302.50      207.00     57.51 o 
   7   0   5       50.44       55.81     49.02 o 
   8   0   5     3412.75     3394.10    199.38 o 
   9   0   5      440.26      391.26     98.97 o 
  -7   1   5     1980.91     2078.46    177.52 o 
  -6   1   5      513.74      600.83     84.77 o 
  -5   1   5     2437.61     2552.23    172.51 o 
  -4   1   5    12631.78    12466.19    264.38 o 
  -3   1   5     4770.60     4701.02    125.93 o 
  -2   1   5     9444.30     9618.40    199.89 o 
  -1   1   5    21630.19    21043.70    313.00 o 
   0   1   5     4554.27     4350.59    112.12 o 
   1   1   5     6295.30     6699.62    146.23 o 
   2   1   5     8626.55     9182.31    185.63 o 
   3   1   5       57.98       41.20     14.74 o 
   4   1   5       64.68       45.29     17.32 o 
   5   1   5     1517.66     1607.40     75.41 o 
   6   1   5       49.45       24.02     32.87 o 
   7   1   5      801.10      775.06     91.77 o 
   8   1   5      336.96      469.09     87.96 o 
   9   1   5       48.45       42.39     60.70 o 
  -6   2   5      943.37     1060.34    111.37 o 
  -5   2   5     2375.36     2554.19    107.34 o 
  -4   2   5     6908.01     6909.19    174.82 o 
  -3   2   5     1893.36     1743.61     73.13 o 
  -2   2   5     2193.19     2164.49     73.83 o 
  -1   2   5     9275.52     9181.40    160.20 o 
   0   2   5     1939.48     1989.01     73.87 o 
   1   2   5       64.53       48.86     16.27 o 
   2   2   5     2018.95     2048.08     49.95 o 
   3   2   5        8.26       20.97     10.64 o 
   4   2   5     3244.93     3429.01     88.09 o 
   5   2   5       69.51      139.46     31.15 o 
   6   2   5       28.81       69.39     34.98 o 
   7   2   5      714.63      670.68     81.22 o 
   8   2   5      149.50      204.78     63.99 o 
   9   2   5      609.94      690.90    104.89 o 
  -6   3   5      224.92      279.84     74.18 o 
  -5   3   5       40.33       43.88     50.00 o 
  -4   3   5     2342.78     2267.45    142.90 o 
  -3   3   5     2275.95     2361.51    209.23 o 
  -2   3   5       65.32       67.08     20.37 o 
  -1   3   5     4609.97     4399.97     92.91 o 
   0   3   5     2803.35     2781.95     95.15 o 
   1   3   5        9.91       11.05     14.01 o 
   2   3   5     2515.32     2355.42     77.12 o 
   3   3   5     3646.13     3760.88     76.68 o 
   4   3   5       57.27       48.84     13.54 o 
   5   3   5      657.14      760.45     40.78 o 
   6   3   5     2611.86     2642.60    129.84 o 
   7   3   5      155.27      131.53     48.05 o 
   8   3   5      638.14      648.20     91.05 o 
   9   3   5     2344.94     2279.69    162.19 o 
  10   3   5      336.56       68.36     42.39 o 
  -6   4   5      605.33      719.09    114.87 o 
  -5   4   5       36.50        3.45     50.87 o 
  -4   4   5     2454.62     2754.02    168.21 o 
  -3   4   5     5198.32     5523.23    235.29 o 
  -2   4   5     1458.42     1409.37    108.23 o 
  -1   4   5     8257.81     7630.66    202.32 o 
   0   4   5    14666.92    13933.74    296.04 o 
   1   4   5     4166.44     4092.29    119.89 o 
   2   4   5     7819.79     7772.97    176.40 o 
   3   4   5    10948.03    11142.65    176.21 o 
   4   4   5     1662.26     1589.54     48.81 o 
   5   4   5     1425.75     1505.18     60.63 o 
   6   4   5     3483.85     3580.90    151.65 o 
   7   4   5      331.16      335.75     66.05 o 
   8   4   5       90.75      162.91     59.16 o 
   9   4   5     1342.99     1192.65    126.60 o 
  -5   5   5      661.73      635.86    107.46 o 
  -4   5   5     3333.20     3731.24    211.83 o 
  -3   5   5     8104.43     8086.87    318.37 o 
  -2   5   5     4906.93     4992.98    226.03 o 
  -1   5   5     7468.22     7566.86    281.89 o 
   0   5   5    14455.14    14174.24    613.82 o 
   1   5   5     4359.27     4339.37    133.87 o 
   2   5   5     2376.90     2257.73     86.03 o 
   3   5   5     5301.94     5251.27    115.19 o 
   4   5   5      708.64      777.98     48.70 o 
   5   5   5      102.58       61.87     17.29 o 
   6   5   5      885.24      824.30     57.37 o 
   7   5   5      150.93      138.97     35.12 o 
   8   5   5      633.19      586.79     61.82 o 
   9   5   5       92.00      138.63     63.43 o 
  -5   6   5      858.19      886.17    130.35 o 
  -4   6   5      836.39     1055.30    131.07 o 
  -3   6   5     4029.78     3904.54    224.28 o 
  -2   6   5     2169.46     2465.08    167.54 o 
  -1   6   5      803.16      804.79    102.16 o 
   0   6   5     4297.67     4057.10    148.42 o 
   1   6   5     1971.27     1969.94     94.76 o 
   2   6   5        2.41       -9.32     18.58 o 
   3   6   5      858.95      868.17     68.70 o 
   4   6   5       72.81       94.14     33.54 o 
   5   6   5     1034.68     1002.03     58.85 o 
   6   6   5       62.97       65.46     27.90 o 
   7   6   5      521.83      530.25    125.59 o 
   8   6   5        6.26      -27.74     53.42 o 
   9   6   5       11.29      -52.34     52.34 o 
  -4   7   5        7.72      -15.48     49.28 o 
  -3   7   5     1300.27     1556.49    159.05 o 
  -2   7   5     1389.57     1405.46    141.82 o 
  -1   7   5      161.02      145.53     73.41 o 
   0   7   5     2517.06     2523.79    124.03 o 
   1   7   5     2495.40     2710.93    122.68 o 
   2   7   5      142.92      181.39     42.35 o 
   3   7   5     2013.29     1993.32    175.34 o 
   4   7   5     3256.87     3167.11    113.56 o 
   5   7   5      272.06      270.17     65.74 o 
   6   7   5      804.04      910.85    117.59 o 
   7   7   5     1454.55     1453.88    120.06 o 
   8   7   5       13.07       38.50     34.79 o 
   9   7   5     1117.00     1063.65     85.89 o 
  -2   8   5     3031.39     3066.27    224.13 o 
  -1   8   5     1800.16     1825.68    174.69 o 
   0   8   5     3783.97     3518.79    223.61 o 
   1   8   5     8219.51     7743.52    431.30 o 
   2   8   5     4664.04     4383.45    162.57 o 
   3   8   5     2516.93     2451.39    171.86 o 
   4   8   5     4978.82     4956.55    158.51 o 
   5   8   5     1701.80     1849.03    140.38 o 
   6   8   5      732.36      769.24    101.24 o 
   7   8   5     1581.85     1397.43    129.37 o 
   8   8   5      685.01      871.97    113.43 o 
  -1   9   5     3180.37     3177.23    243.67 o 
   0   9   5     2371.02     2454.90    207.82 o 
   1   9   5     5901.65     5863.22    213.26 o 
   2   9   5     1932.89     2340.47    128.21 o 
   3   9   5     1015.52     1060.90     93.60 o 
   4   9   5     2636.85     2685.93    124.00 o 
   5   9   5      251.19      228.09     70.22 o 
   6   9   5      118.32      146.45     63.17 o 
   7   9   5      127.17       60.13     61.42 o 
   8   9   5       16.93       89.10     69.03 o 
   0  10   5      262.53      308.39    116.62 o 
   1  10   5     1223.61     1358.49    171.97 o 
   2  10   5      916.02     1106.14    105.47 o 
   3  10   5        8.50      -26.89     44.26 o 
   4  10   5      120.75       96.64     60.83 o 
   5  10   5      365.50      519.86    106.28 o 
   6  10   5       39.67       26.54     56.94 o 
   7  10   5       19.73      133.13     72.07 o 
   2  11   5     1619.36     1461.49    131.01 o 
   3  11   5      291.45      321.24    115.51 o 
   4  11   5      786.32      716.58     98.15 o 
  -2  -9   6      433.30      481.18     90.19 o 
  -1  -9   6       23.62       84.98     88.12 o 
   0  -9   6       67.52        1.23     83.90 o 
   1  -9   6        2.44       79.68     46.61 o 
   2  -9   6      192.08       28.24     56.22 o 
  -4  -8   6       57.21       97.72     43.03 o 
  -3  -8   6      254.12      278.12     52.74 o 
  -2  -8   6        2.25      -47.06     47.06 o 
  -1  -8   6      187.00      134.41     77.37 o 
   0  -8   6     1516.97     1693.06    178.09 o 
   1  -8   6      403.62      430.40    110.19 o 
   2  -8   6     1319.77     1184.32    161.27 o 
   4  -8   6     1478.06     1635.30    198.25 o 
  -5  -7   6      212.34      218.45     47.07 o 
  -4  -7   6      402.91      501.85     56.56 o 
  -3  -7   6     1620.43     1842.13     89.39 o 
  -2  -7   6      802.74      950.58     79.89 o 
  -1  -7   6      263.04      220.57     43.07 o 
   0  -7   6     2628.07     2713.03    195.68 o 
   1  -7   6      886.01      728.45    124.18 o 
   2  -7   6      772.28      658.65    124.69 o 
   3  -7   6     2443.29     2150.94    203.09 o 
   4  -7   6     1727.45     1699.75    191.10 o 
   5  -7   6      312.65      449.38    128.24 o 
  -5  -6   6      570.59      683.00     80.30 o 
  -4  -6   6      124.73      122.30     47.02 o 
  -3  -6   6     1228.00     1216.36    146.30 o 
  -2  -6   6       39.01       43.64     28.34 o 
  -1  -6   6      142.84       79.51     29.12 o 
   0  -6   6      355.10      302.84     50.44 o 
   1  -6   6       13.18       -4.01     25.69 o 
   2  -6   6      184.99      123.20     59.41 o 
   3  -6   6      415.98      466.93    108.80 o 
   4  -6   6     1075.48     1080.56    155.97 o 
   5  -6   6       42.78       39.92     83.39 o 
   6  -6   6      861.05     1114.56    183.90 o 
  -6  -5   6      444.29      710.24    126.08 o 
  -5  -5   6      196.51      201.11     52.14 o 
  -4  -5   6      332.40      319.66     57.63 o 
  -3  -5   6       16.85        8.55     32.73 o 
  -2  -5   6       18.01       17.95     31.62 o 
  -1  -5   6     1015.66      923.25     78.47 o 
   0  -5   6       57.11       45.30     26.82 o 
   1  -5   6      786.20      927.19     65.58 o 
   2  -5   6      762.03      652.49     66.13 o 
   3  -5   6      527.61      536.42    104.06 o 
   4  -5   6     2892.62     2897.03    211.06 o 
   5  -5   6     1171.64      991.00    157.82 o 
   6  -5   6     2240.22     2206.44    216.36 o 
  -6  -4   6      230.99      299.90     60.26 o 
  -5  -4   6      412.46      420.10     64.10 o 
  -4  -4   6        0.62       -9.24     31.62 o 
  -3  -4   6      144.12      184.85     43.71 o 
  -2  -4   6     1257.77     1374.53    155.48 o 
  -1  -4   6       14.30      -27.07     47.84 o 
   0  -4   6      203.81      179.37     51.80 o 
   2  -4   6     2560.35     2433.17     98.27 o 
   3  -4   6     3658.61     3419.27    124.16 o 
   4  -4   6     4319.38     4316.94    235.55 o 
   5  -4   6     3748.27     3661.28    234.98 o 
   6  -4   6     2003.61     2215.55    175.23 o 
  -6  -3   6      737.19      812.18     80.49 o 
  -5  -3   6     3062.05     3660.99    139.77 o 
  -4  -3   6      691.00      676.00     65.85 o 
  -3  -3   6      452.62      512.07     57.10 o 
  -2  -3   6     5380.50     5143.85    156.61 o 
  -1  -3   6      968.98     1011.51     70.46 o 
   0  -3   6      687.64      755.19     62.46 o 
   1  -3   6     4333.37     4259.12    188.48 o 
   2  -3   6      913.26      803.40     84.00 o 
   3  -3   6      237.94      275.30     36.75 o 
   4  -3   6     7492.46     7209.34    288.63 o 
   5  -3   6     2987.17     2532.73    177.06 o 
   6  -3   6      176.69      189.85     56.17 o 
   7  -3   6     1547.15     1577.84    167.54 o 
  -6  -2   6      614.94      785.55     76.21 o 
  -5  -2   6     2703.38     2790.33    116.81 o 
  -4  -2   6     1294.81     1292.77     85.34 o 
  -3  -2   6      501.28      550.46     59.39 o 
  -2  -2   6      463.57      485.74     55.35 o 
  -1  -2   6       31.53       69.39     26.25 o 
   0  -2   6      829.34      792.95     48.62 o 
   1  -2   6       12.51       61.93     34.41 o 
   2  -2   6       63.68       68.88     35.39 o 
   3  -2   6      251.95      314.40     58.33 o 
   4  -2   6       25.24       24.43     17.99 o 
   5  -2   6      373.27      368.83     77.11 o 
   6  -2   6      420.47      454.07     96.40 o 
   7  -2   6      989.19     1047.54    133.28 o 
  -6  -1   6      104.89      191.23     49.09 o 
  -5  -1   6      642.47      849.74     80.14 o 
  -4  -1   6      544.70      504.06     54.95 o 
  -3  -1   6      879.66      826.79     59.11 o 
  -2  -1   6        7.41       27.12     23.35 o 
  -1  -1   6      496.33      551.59     50.44 o 
   0  -1   6     3460.15     3534.61     97.10 o 
   1  -1   6      527.39      513.36     41.00 o 
   2  -1   6      383.88      447.94     60.44 o 
   3  -1   6       22.28        9.05     27.42 o 
   5  -1   6     6780.55     6249.18    135.11 o 
   6  -1   6     1239.74     1342.80    129.01 o 
   7  -1   6     2137.89     2232.47    167.23 o 
   8  -1   6     5534.94     4920.91    265.02 o 
  -6   0   6        3.65      -35.40     35.47 o 
  -5   0   6      391.31      550.79     74.56 o 
  -4   0   6     1542.07     1470.25     79.18 o 
  -3   0   6       86.98      128.38     32.92 o 
  -2   0   6      257.13      279.09     38.63 o 
  -1   0   6     1766.67     1817.78     68.07 o 
   0   0   6      501.13      599.89     36.24 o 
   1   0   6      348.20      339.38     47.94 o 
   2   0   6     5584.21     5653.00    137.10 o 
   3   0   6     1884.91     1877.17    104.22 o 
   4   0   6     1181.74     1210.96     84.41 o 
   5   0   6     8978.13     9056.33    161.64 o 
   6   0   6     4546.54     4352.59    206.07 o 
   7   0   6     1659.04     1691.93    136.93 o 
   8   0   6     4859.41     5078.78    255.97 o 
  -6   1   6      986.36     1028.61    112.71 o 
  -5   1   6     1432.93     1523.05    120.89 o 
  -4   1   6     4881.48     4919.24    146.56 o 
  -3   1   6     2558.96     2577.22    152.75 o 
  -2   1   6      940.23      890.52     54.30 o 
  -1   1   6     5246.46     4817.10    109.23 o 
   0   1   6     2533.01     2450.76     70.56 o 
   1   1   6       44.66       56.05     18.53 o 
   2   1   6     2955.04     3149.48     93.91 o 
   3   1   6     1301.97     1379.67     59.73 o 
   4   1   6        6.50       70.31     21.89 o 
   5   1   6     1394.23     1320.96     63.15 o 
   6   1   6     2443.02     2750.53    148.51 o 
   7   1   6      110.69      177.88     55.97 o 
   8   1   6      982.97      848.20    110.44 o 
   9   1   6     1396.54     1517.34    147.58 o 
  -6   2   6     1756.25     2417.24    167.13 o 
  -5   2   6      552.83      668.98     95.58 o 
  -4   2   6     3189.85     3362.00    175.67 o 
  -3   2   6     2252.46     2173.72    132.36 o 
  -2   2   6       21.27       38.29     21.45 o 
  -1   2   6      800.93      792.56     42.73 o 
   0   2   6      526.95      523.18     43.23 o 
   1   2   6     2901.96     2826.67     91.52 o 
   2   2   6      163.54      140.45     17.03 o 
   3   2   6      175.25      218.03     21.39 o 
   4   2   6     1883.66     1812.13    120.83 o 
   5   2   6      112.60      180.23     27.00 o 
   6   2   6     1548.63     1416.57     98.66 o 
   7   2   6       20.03       22.38     40.38 o 
   8   2   6      712.74      685.50     97.43 o 
   9   2   6     2371.76     2504.69    173.56 o 
  -5   3   6       39.60      118.52     57.20 o 
  -4   3   6      689.33      728.19     93.11 o 
  -3   3   6     1155.88     1226.60    108.39 o 
  -2   3   6      327.41      296.55     58.49 o 
  -1   3   6       52.00       40.44     22.93 o 
   0   3   6      215.10      200.57     33.54 o 
   1   3   6     1018.93      923.54     53.85 o 
   2   3   6      799.69      747.39     47.06 o 
   3   3   6     1312.39     1288.98     42.31 o 
   4   3   6        6.20        2.39     14.51 o 
   5   3   6      145.60      185.34     22.47 o 
   6   3   6     4428.78     4047.29    168.06 o 
   7   3   6     1666.58     1850.32    121.71 o 
   8   3   6     1296.22     1393.73    120.63 o 
   9   3   6     4689.46     4860.88    238.53 o 
  -5   4   6      225.85      338.38     84.72 o 
  -4   4   6      364.30      338.89     80.61 o 
  -3   4   6     2494.45     2626.71    164.20 o 
  -2   4   6      510.36      446.66     76.13 o 
  -1   4   6      301.82      360.27     52.58 o 
   0   4   6     4454.44     4250.76    137.67 o 
   1   4   6     1160.40     1038.27     61.36 o 
   2   4   6      131.84      154.93     28.86 o 
   3   4   6     4076.79     3996.97    115.38 o 
   4   4   6     1113.28     1241.83     44.69 o 
   5   4   6     1645.48     1635.46     53.41 o 
   6   4   6     5072.13     4857.38    325.16 o 
   7   4   6     3371.74     3362.16    120.15 o 
   8   4   6      662.28      737.25     96.14 o 
   9   4   6     2191.39     2131.95    158.44 o 
  -5   5   6     1338.42     1447.07    152.37 o 
  -4   5   6     1083.81     1091.83    125.10 o 
  -3   5   6     5377.34     5455.38    257.87 o 
  -2   5   6     3519.70     3415.09    187.14 o 
  -1   5   6      579.74      585.91     86.37 o 
   0   5   6     4274.67     4296.52    186.96 o 
   1   5   6     2037.87     1882.33     87.93 o 
   2   5   6        5.37       19.20     21.15 o 
   3   5   6     1749.42     1844.28     97.35 o 
   4   5   6     2386.35     2424.94     87.96 o 
   5   5   6     1218.50     1148.04     94.50 o 
   6   5   6       79.65      141.78     33.16 o 
   7   5   6     1977.04     2046.74     96.30 o 
   8   5   6       20.08       48.75     32.99 o 
   9   5   6      361.26      392.93     62.60 o 
  -4   6   6      474.69      100.31     58.39 o 
  -3   6   6     2315.02     2362.67    176.85 o 
  -2   6   6     1622.11     1737.20    147.38 o 
  -1   6   6       38.56       29.89     53.19 o 
   0   6   6      604.65      616.28     70.92 o 
   1   6   6      258.09      272.38     46.19 o 
   2   6   6     1573.54     1360.55    188.66 o 
   3   6   6      389.08      379.69     46.24 o 
   4   6   6       10.33       34.68     22.54 o 
   5   6   6      351.07      543.32     80.25 o 
   6   6   6      148.23      159.62     57.61 o 
   7   6   6       52.52       61.74     34.41 o 
   8   6   6       12.32       27.80     56.74 o 
   9   6   6      281.02      239.70     80.22 o 
  -3   7   6      321.28      -14.56     52.73 o 
  -2   7   6     1222.39     1347.54    141.87 o 
  -1   7   6       53.89       50.36     61.78 o 
   0   7   6      135.02      119.86     47.55 o 
   1   7   6      959.50      916.05     79.81 o 
   2   7   6       64.50       75.87     34.42 o 
   3   7   6      142.00      160.63     38.34 o 
   4   7   6      720.24      882.29     65.43 o 
   5   7   6      110.02      137.96     57.56 o 
   6   7   6       15.69       14.61     43.78 o 
   7   7   6     3410.15     3522.80    197.22 o 
   8   7   6     1795.20     1765.03    144.60 o 
   9   7   6      401.30      443.37    102.93 o 
  -1   8   6      679.15      752.68    133.28 o 
   0   8   6      884.27      890.90    134.00 o 
   1   8   6     2275.61     2214.63    205.43 o 
   2   8   6      694.99      661.70     72.83 o 
   3   8   6      424.04      414.79     62.50 o 
   4   8   6     2769.23     2788.23    118.80 o 
   5   8   6     1240.80     1361.01    126.24 o 
   6   8   6      275.31      166.98     65.12 o 
   7   8   6     1560.21     1836.99    151.29 o 
   8   8   6     1026.82     1137.09    129.48 o 
  -1   9   6     2238.00     1880.98    199.49 o 
   0   9   6      539.75      551.80    125.26 o 
   1   9   6     1915.39     1871.78    125.12 o 
   2   9   6     1570.31     1428.60    106.60 o 
   3   9   6        4.00       64.97     45.06 o 
   4   9   6      285.83      283.02     58.02 o 
   5   9   6      327.79      273.30     79.48 o 
   6   9   6       13.09       54.63     54.63 o 
   7   9   6       16.31       82.82     65.64 o 
   1  10   6      159.38      239.83     72.09 o 
   2  10   6      178.57      213.43     67.82 o 
   3  10   6      186.93      137.02     59.34 o 
   4  10   6      177.58      143.41     53.55 o 
   5  10   6       32.09       45.11     62.91 o 
   6  10   6       82.54       72.53     59.98 o 
  -2  -8   7      233.16      197.30     50.89 o 
  -1  -8   7      481.20      352.83    109.00 o 
   0  -8   7     2066.54     2048.41    199.54 o 
  -4  -7   7      296.78      270.56     53.01 o 
  -3  -7   7     1174.58     1383.54     85.51 o 
  -2  -7   7     2030.94     2072.09    123.52 o 
  -1  -7   7     1446.35     1422.64     98.74 o 
   0  -7   7     3558.94     3186.79    139.68 o 
   1  -7   7     4532.68     4305.47    253.14 o 
   2  -7   7     1600.13     1318.58    153.96 o 
   3  -7   7     3277.51     3278.10    242.49 o 
   4  -7   7     3507.90     2890.14    245.78 o 
  -4  -6   7      141.21      150.80     55.08 o 
  -3  -6   7      645.68      577.80     78.54 o 
  -2  -6   7     1258.69     1337.76    164.35 o 
  -1  -6   7       18.54        9.22     28.98 o 
   0  -6   7     2278.43     2132.43    106.81 o 
   1  -6   7     2358.52     2174.99    108.66 o 
   2  -6   7      639.43      708.95    120.01 o 
   3  -6   7      726.97      854.07    137.55 o 
   4  -6   7     1949.80     1690.13    184.21 o 
   5  -6   7      154.04      100.41     86.01 o 
  -5  -5   7      149.50      189.20     56.69 o 
  -4  -5   7      142.76      135.96     57.64 o 
  -3  -5   7       18.56       36.54     41.85 o 
  -2  -5   7      595.17      575.94     74.34 o 
  -1  -5   7      170.78      231.23     53.69 o 
   1  -5   7     1489.81     1456.99     83.31 o 
   2  -5   7     2342.83     2218.04    184.85 o 
   3  -5   7      884.32      835.96    115.23 o 
   4  -5   7     5065.99     4831.30    270.22 o 
   5  -5   7     2137.21     2063.64    195.11 o 
   6  -5   7      692.57      838.07    161.37 o 
  -5  -4   7      319.82      286.00     62.07 o 
  -4  -4   7       65.25       65.60     43.44 o 
  -3  -4   7       15.76       22.45     88.19 o 
  -2  -4   7      897.88      974.40     82.84 o 
  -1  -4   7      622.94      770.92     76.30 o 
   0  -4   7     1283.22     1428.97    120.01 o 
   1  -4   7    11316.55    10727.21    373.51 o 
   2  -4   7     3183.80     3141.94    117.26 o 
   3  -4   7     3331.45     3045.18    119.28 o 
   4  -4   7     9310.34     8200.76    339.04 o 
   5  -4   7     8108.06     7819.22    353.04 o 
   6  -4   7     2122.58     2093.68    198.05 o 
  -6  -3   7        9.26       -8.48     61.01 o 
  -5  -3   7      395.41      455.74     67.61 o 
  -4  -3   7     1337.05     1578.96     97.20 o 
  -3  -3   7      237.39      255.07     48.10 o 
  -2  -3   7     2855.00     2722.58    184.57 o 
  -1  -3   7     4401.94     4245.94    167.70 o 
   0  -3   7     1372.54     1158.24    109.36 o 
   1  -3   7     4788.18     4892.98    218.21 o 
   2  -3   7    12081.64    12409.73    404.27 o 
   3  -3   7     4292.73     4150.19    137.42 o 
   4  -3   7     4247.83     3980.14    134.95 o 
   5  -3   7     6348.54     5801.21    275.36 o 
   6  -3   7      815.03      905.35    135.19 o 
   7  -3   7     1148.05     1179.33    154.06 o 
  -6  -2   7       53.29       50.13     47.12 o 
  -5  -2   7     1068.54     1238.25     90.24 o 
  -4  -2   7      897.54      967.06     76.55 o 
  -3  -2   7       74.69       42.94     34.35 o 
  -2  -2   7      951.56      936.30     70.47 o 
  -1  -2   7     2322.77     2474.24    108.92 o 
   0  -2   7       69.35       53.95     44.73 o 
   1  -2   7      665.24      653.68     88.12 o 
   2  -2   7     4978.51     4876.77    208.95 o 
   3  -2   7      252.14      276.34     62.14 o 
   4  -2   7     1348.77     1304.93     68.10 o 
   5  -2   7     3781.86     3586.87    149.87 o 
   6  -2   7     1015.41      931.38    122.07 o 
   7  -2   7      263.66      399.28    106.12 o 
  -6  -1   7        4.46      -28.91     47.22 o 
  -5  -1   7       10.93       47.19     37.39 o 
  -4  -1   7      208.73      274.96     50.54 o 
  -3  -1   7      231.69      309.42     46.00 o 
  -2  -1   7      432.15      464.25     86.70 o 
  -1  -1   7      513.84      607.02     56.70 o 
   0  -1   7       90.57       98.37     33.20 o 
   1  -1   7       38.46       46.75     20.73 o 
   2  -1   7     4366.59     4594.08    129.25 o 
   3  -1   7     1762.29     2020.43    122.74 o 
   4  -1   7     2072.70     2087.41    127.88 o 
   5  -1   7     8287.00     7505.44    180.14 o 
   6  -1   7     4355.68     4327.75    228.91 o 
   7  -1   7     1265.81     1157.46    136.99 o 
   8  -1   7     3744.46     4019.77    244.60 o 
  -6   0   7       11.84      -34.31     54.37 o 
  -5   0   7       84.44      119.03     55.04 o 
  -4   0   7      363.05      385.09     55.62 o 
  -3   0   7        3.80       19.53     25.73 o 
  -2   0   7      174.58      215.77     62.68 o 
  -1   0   7     2040.66     1913.40     88.28 o 
   0   0   7     1950.44     1950.15    158.13 o 
   1   0   7     1368.28     1404.00    149.46 o 
   2   0   7     8550.74     8765.07    432.20 o 
   3   0   7    11919.82    12482.16    371.40 o 
   4   0   7     4538.27     4455.99    183.59 o 
   5   0   7    10802.57    11338.89    373.41 o 
   6   0   7    11215.24    11364.56    387.04 o 
   7   0   7     3080.40     3418.53    197.38 o 
   8   0   7     3121.92     3579.65    218.26 o 
  -5   1   7       28.03       17.28     49.69 o 
  -4   1   7     1288.55     1281.02    115.33 o 
  -3   1   7     1206.19     1105.82    101.03 o 
  -2   1   7      124.51      143.16     47.33 o 
  -1   1   7     3836.39     3771.10    127.15 o 
   0   1   7     4513.29     4410.10    130.79 o 
   1   1   7     1181.73     1191.60    120.42 o 
   2   1   7     6737.13     6919.80    167.19 o 
   3   1   7    11581.48    12183.98    370.58 o 
   4   1   7     2600.36     2722.42     92.86 o 
   5   1   7     4617.58     4692.07    132.78 o 
   6   1   7     5719.98     5999.31    240.95 o 
   7   1   7     1382.17     1540.13    128.70 o 
   8   1   7      772.80      841.62    114.71 o 
   9   1   7     1454.38     1270.68    147.07 o 
  -5   2   7       55.72       47.58     54.22 o 
  -4   2   7      610.16      832.77    100.10 o 
  -3   2   7     1078.64      859.73     95.63 o 
  -2   2   7        1.42        1.03     30.25 o 
  -1   2   7       89.10      108.15     35.26 o 
   0   2   7     2066.21     2421.79     96.10 o 
   1   2   7      104.88       61.56     21.04 o 
   2   2   7      136.11      141.21     56.15 o 
   3   2   7     3083.79     3155.21     77.95 o 
   4   2   7      698.96      670.45     38.57 o 
   5   2   7      800.69      861.65     53.80 o 
   6   2   7     4134.28     4039.11    176.60 o 
   7   2   7      852.22      707.62     89.66 o 
   8   2   7      172.29      234.47     70.68 o 
   9   2   7     2225.60     2266.27    169.19 o 
  -5   3   7        1.20       77.93     56.79 o 
  -4   3   7       31.69      119.14     57.20 o 
  -3   3   7      173.73      151.96     56.07 o 
  -2   3   7      551.58      578.65     80.45 o 
  -1   3   7      867.01      768.62     64.21 o 
   0   3   7      161.59      132.76     32.93 o 
   1   3   7      106.51       93.07     26.41 o 
   2   3   7      130.75      114.87     26.00 o 
   3   3   7     1409.91     1443.27    142.75 o 
   4   3   7     3178.88     3003.91     75.25 o 
   5   3   7     1334.41     1446.83     53.77 o 
   6   3   7     6967.93     6740.80    174.09 o 
   7   3   7     6054.43     5784.80    229.01 o 
   8   3   7     2255.16     2405.00    155.04 o 
   9   3   7     2022.14     2143.17    161.37 o 
  -4   4   7      117.86      120.27     59.72 o 
  -3   4   7      485.80      484.47     89.87 o 
  -2   4   7      110.50      124.54     53.86 o 
  -1   4   7        8.61       16.95     28.66 o 
   0   4   7     1532.94     1425.98     83.66 o 
   1   4   7     1636.80     1732.18     84.67 o 
   2   4   7      108.36      108.67     28.76 o 
   3   4   7    11989.87    11679.05    282.38 o 
   4   4   7    11264.19    11226.19    242.67 o 
   5   4   7     2624.32     2588.58    249.90 o 
   6   4   7     6513.51     6841.03    175.15 o 
   7   4   7     7693.96     7216.79    191.62 o 
   8   4   7     2009.22     1993.17    117.82 o 
   9   4   7     2336.16     2310.97    162.76 o 
  -4   5   7      230.43       49.18     48.46 o 
  -3   5   7      728.62      778.40    111.16 o 
  -2   5   7     1191.51     1239.00    123.87 o 
  -1   5   7      258.95      254.84     71.04 o 
   0   5   7     1728.24     1612.85     94.34 o 
   1   5   7     3974.20     3807.17    142.70 o 
   2   5   7     1715.90     1570.26     81.84 o 
   3   5   7     1159.54      975.71     62.88 o 
   4   5   7     3103.21     2823.89    101.70 o 
   5   5   7     3826.27     3498.11    179.12 o 
   6   5   7     1905.59     1951.04    133.39 o 
   7   5   7     3547.81     3333.55    185.85 o 
   8   5   7      515.12      356.69     80.35 o 
   9   5   7      305.55      347.00     60.29 o 
  -3   6   7      308.84        2.67     50.57 o 
  -2   6   7     1371.63     1572.38    144.03 o 
  -1   6   7       87.62       67.44     59.62 o 
   0   6   7       67.81      100.20     55.76 o 
   1   6   7      621.49      635.25     65.94 o 
   2   6   7        4.10      -12.57     22.07 o 
   3   6   7       32.15       56.27     27.59 o 
   4   6   7     2495.32     2255.52     95.01 o 
   5   6   7       61.61      105.40     42.49 o 
   6   6   7       56.53       42.44     47.58 o 
   7   6   7     2124.33     2069.04    151.34 o 
   8   6   7     1223.51     1331.64    130.40 o 
   9   6   7      219.50      269.24     84.57 o 
  -2   7   7        9.60       59.62     56.58 o 
  -1   7   7       22.78       51.59     67.23 o 
   0   7   7      330.74      276.31    114.46 o 
   1   7   7       54.02       82.37     41.23 o 
   2   7   7        8.87       42.22     31.72 o 
   3   7   7        3.36       39.97     30.41 o 
   4   7   7     1557.78     1573.62     89.56 o 
   5   7   7     2090.11     2420.95    163.43 o 
   6   7   7     1017.78      969.60    114.66 o 
   7   7   7     2893.08     2879.13    183.08 o 
   8   7   7     3629.15     3678.21    212.86 o 
  -1   8   7      298.58      137.29     90.69 o 
   0   8   7       10.18      -42.44     61.78 o 
   1   8   7      911.66      881.35     89.14 o 
   2   8   7     1733.88     1828.49    111.18 o 
   3   8   7      647.72      583.07     71.77 o 
   4   8   7     2111.72     1893.90    116.41 o 
   5   8   7     4796.40     4804.86    247.48 o 
   6   8   7     1995.68     1997.59    158.64 o 
   7   8   7     2435.39     2709.43    185.34 o 
   8   8   7     2678.58     3201.51    206.64 o 
   0   9   7      151.49      199.28     94.50 o 
   1   9   7      498.35      231.62    224.05 o 
   2   9   7     1915.09     1971.46    171.81 o 
   3   9   7      253.17      275.39    112.50 o 
   4   9   7      424.41      422.75     75.03 o 
   5   9   7     1907.93     1795.12    157.56 o 
   6   9   7      434.61      573.56    110.85 o 
   7   9   7      395.45      455.81    101.49 o 
   2  10   7       87.48       26.64     37.91 o 
   3  10   7        1.12        5.81     49.78 o 
   4  10   7        9.58       18.42     47.63 o 
   5  10   7      222.06      184.62     85.13 o 
  -2  -7   8     1621.65     1788.51     98.31 o 
  -1  -7   8     1965.49     2196.75    191.56 o 
   0  -7   8     2385.56     2345.32    214.82 o 
  -3  -6   8      551.45      621.51     86.34 o 
  -2  -6   8     4646.65     4596.59    215.18 o 
  -1  -6   8     1621.91     1870.34    107.66 o 
   0  -6   8      567.33      445.61     63.33 o 
   1  -6   8     2256.25     2104.11    111.86 o 
   2  -6   8      355.00      419.31     63.02 o 
   3  -6   8       37.94       71.25     70.42 o 
   4  -6   8      526.89      683.29    133.13 o 
  -4  -5   8      317.94      274.60     66.15 o 
  -3  -5   8      320.01      358.38     95.04 o 
  -2  -5   8      725.15      865.27    173.15 o 
  -1  -5   8      141.58      170.60     55.91 o 
   0  -5   8     1073.73      818.52    107.10 o 
   1  -5   8     1462.12     1574.12     92.52 o 
   2  -5   8     1096.55     1125.08    125.13 o 
   3  -5   8       23.03       22.54     31.49 o 
   4  -5   8      724.05     1047.28    138.63 o 
   5  -5   8      424.13      283.49    101.85 o 
  -4  -4   8      340.32      382.39     72.05 o 
  -3  -4   8      109.92      131.42     52.65 o 
  -2  -4   8     1815.05     1980.71    118.43 o 
  -1  -4   8     4256.72     4339.97    170.23 o 
   0  -4   8     1042.46      993.83    116.46 o 
   1  -4   8     3413.80     3430.83    198.10 o 
   2  -4   8     6154.04     5910.48    176.14 o 
   3  -4   8     1966.29     1883.69     97.17 o 
   4  -4   8     2690.44     2256.83    133.85 o 
   5  -4   8     3086.60     2821.10    206.64 o 
  -5  -3   8      876.00      822.83     89.64 o 
  -4  -3   8     1558.38     1719.61    108.49 o 
  -3  -3   8     1172.09     1231.89     93.42 o 
  -2  -3   8     3189.07     3759.20    153.20 o 
  -1  -3   8     7818.42     8284.71    475.00 o 
   0  -3   8     3892.32     4212.52    214.20 o 
   1  -3   8     6071.78     5592.26    250.93 o 
   2  -3   8     8679.95     9333.02    345.42 o 
   4  -3   8      997.61     1029.97     93.57 o 
   5  -3   8     2569.20     2717.35    185.39 o 
   7  -3   8        1.67      -17.64     60.34 o 
  -5  -2   8      385.34      491.67     91.41 o 
  -4  -2   8     2157.94     2465.45    255.71 o 
  -3  -2   8     1268.63     1241.44     90.09 o 
  -2  -2   8     1742.73     1772.94    102.18 o 
  -1  -2   8     4634.05     4736.71    164.01 o 
   0  -2   8     2954.43     3063.54    171.25 o 
   1  -2   8     1660.30     1713.54    131.74 o 
   2  -2   8     3261.17     3191.22    175.67 o 
   3  -2   8     1250.34     1360.60    122.99 o 
   4  -2   8       64.19       45.65     25.70 o 
   5  -2   8      931.83      858.87     68.94 o 
   6  -2   8      116.81      219.60     83.28 o 
   7  -2   8      276.19      328.60    101.85 o 
  -5  -1   8        1.49      -18.11     47.48 o 
  -4  -1   8      773.13      792.65    100.72 o 
  -3  -1   8      357.10      459.36     61.16 o 
  -2  -1   8       20.93      -27.87     40.54 o 
  -1  -1   8     1579.26     1391.85     87.20 o 
   0  -1   8     2607.82     2553.46    150.10 o 
   1  -1   8      203.88      161.93     54.32 o 
   2  -1   8     3469.24     3808.82    288.09 o 
   3  -1   8     3507.38     3917.10    191.56 o 
   4  -1   8      177.15      228.34     65.18 o 
   5  -1   8     1322.18     1211.73     70.67 o 
   6  -1   8     1994.08     1984.83    160.19 o 
   7  -1   8      106.68      147.63     74.13 o 
   8  -1   8      376.16      425.41    111.27 o 
  -5   0   8       26.99       63.94     57.97 o 
  -4   0   8      257.07      208.28     66.72 o 
  -3   0   8      837.14      884.78    101.24 o 
  -2   0   8      346.05      376.85     72.17 o 
  -1   0   8     2737.33     2559.22    148.66 o 
   0   0   8     6662.62     6582.64    255.35 o 
   1   0   8     2613.14     2804.37    101.89 o 
   2   0   8     7066.15     7200.38    181.07 o 
   3   0   8    11923.96    12415.33    338.84 o 
   4   0   8     4612.80     4956.76    209.21 o 
   5   0   8     2755.74     2878.20    292.72 o 
   6   0   8     5536.04     5856.41    261.58 o 
   7   0   8      957.30     1133.49    131.38 o 
   8   0   8      372.04      357.20     96.40 o 
  -4   1   8      572.12      589.20     97.89 o 
  -3   1   8     3161.73     3352.69    185.19 o 
  -2   1   8     1221.58      939.25     97.79 o 
  -1   1   8     5237.11     4982.17    216.15 o 
   0   1   8    11370.30    11246.65    258.96 o 
   1   1   8     6772.77     6965.88    179.80 o 
   2   1   8     5581.93     5537.47    153.06 o 
   3   1   8    10987.96    11534.56    253.32 o 
   4   1   8     3738.72     4063.00    123.55 o 
   5   1   8     2027.39     2098.00     90.79 o 
   6   1   8     3363.77     3668.79    188.02 o 
   7   1   8      164.84      205.51     69.39 o 
   8   1   8       21.55       12.14     58.80 o 
  -4   2   8      387.63      317.23     78.96 o 
  -3   2   8     2819.29     2812.62    171.14 o 
  -2   2   8     1785.94     1916.06    134.00 o 
  -1   2   8      252.47      244.52     43.72 o 
   0   2   8     4161.73     4197.55    140.71 o 
   1   2   8     5521.86     5768.03    162.42 o 
   2   2   8      701.65      742.18     56.41 o 
   3   2   8     4994.28     4804.59    140.60 o 
   4   2   8     1919.08     2078.34     87.91 o 
   5   2   8        7.93       -4.42     22.24 o 
   6   2   8      441.65      457.92     73.25 o 
   7   2   8     1072.28     1124.70    108.18 o 
   8   2   8      116.95      201.08     73.71 o 
   9   2   8       35.63       54.17     68.42 o 
  -4   3   8       52.91      -13.53     44.50 o 
  -3   3   8      315.79      251.54     70.58 o 
  -2   3   8      269.14      319.09     71.97 o 
  -1   3   8       60.09       83.78     35.90 o 
   0   3   8     3608.51     3396.03    130.51 o 
   1   3   8      555.41      561.35     54.66 o 
   2   3   8      263.12      261.64     51.36 o 
   3   3   8     4223.13     4238.52    131.43 o 
   4   3   8     5250.97     5209.32    147.92 o 
   5   3   8      823.34      848.67     59.80 o 
   6   3   8     2139.21     1880.05    133.23 o 
   7   3   8     2129.48     2338.13    185.47 o 
   8   3   8      195.90      228.45     72.22 o 
   9   3   8      645.28      657.36    109.88 o 
  -3   4   8      189.18      155.81     64.46 o 
  -2   4   8     1133.94     1199.75    119.86 o 
  -1   4   8      182.16      188.79     64.56 o 
   0   4   8     1367.10     1410.72     89.71 o 
   1   4   8    10108.91    10079.07    250.35 o 
   2   4   8     5653.52     5532.04    163.29 o 
   3   4   8     3691.20     3660.15    196.14 o 
   4   4   8    10725.51    10981.59    248.52 o 
   5   4   8     4118.94     3897.25    293.83 o 
   6   4   8     3571.59     3561.69    188.17 o 
   7   4   8     4469.66     3928.16    205.45 o 
   9   4   8      153.89       -4.42     26.75 o 
  -2   5   8     3091.44     3163.65    196.14 o 
  -1   5   8     1424.19     1278.86    127.88 o 
   0   5   8     2745.58     2568.15    123.74 o 
   1   5   8     8677.94     8606.47    233.78 o 
   2   5   8     3301.99     3340.25    127.25 o 
   3   5   8     5068.67     4981.75    154.15 o 
   4   5   8     8094.27     8135.42    335.86 o 
   5   5   8     3405.88     3412.41    186.21 o 
   6   5   8      565.46      436.22     85.34 o 
   7   5   8     1883.97     1656.75    133.49 o 
   8   5   8      419.32        2.93     39.20 o 
  -1   6   8      822.82      815.74    119.86 o 
   0   6   8      467.10      503.48     72.43 o 
   1   6   8     2392.36     2550.61    124.25 o 
   2   6   8     1752.99     1756.87     97.17 o 
   3   6   8      515.06      427.46     74.79 o 
   4   6   8     2190.83     2106.13    164.22 o 
   5   6   8     1369.73     1170.17    115.69 o 
   6   6   8       21.25       30.56     40.95 o 
   7   6   8      660.45      673.20     90.69 o 
   8   6   8      470.27      483.95     97.99 o 
  -1   7   8      193.13      276.39     92.44 o 
   0   7   8        2.12      -24.83     38.75 o 
   1   7   8      594.80      615.40     79.34 o 
   2   7   8     2025.59     2104.90    115.07 o 
   3   7   8      316.99      309.52     53.45 o 
   4   7   8     1491.56     1532.96     91.45 o 
   5   7   8     3625.23     3635.92    207.87 o 
   6   7   8     1369.28     1301.09    125.67 o 
   7   7   8      962.81     1020.84    120.58 o 
   8   7   8     1838.99     2000.27    166.10 o 
   0   8   8      183.70      222.99     91.05 o 
   1   8   8     1493.03     1574.49    157.92 o 
   2   8   8     4198.29     3861.92    165.70 o 
   3   8   8     2248.87     2141.74    136.21 o 
   4   8   8     3223.37     3248.70    138.37 o 
   6   8   8     2504.69     2751.50    189.97 o 
   7   8   8     1697.69     1594.76    152.73 o 
   4   9   8     1563.33     1693.94    153.29 o 
   5   9   8     2674.81     2771.82    204.68 o 
   6   9   8     1243.80     1271.10    143.67 o 
  -1  -6   9      800.12      828.06     91.28 o 
   0  -6   9       18.42      -16.90     20.81 o 
   1  -6   9      405.12        7.19     29.83 o 
   2  -6   9       69.69      -18.94     28.34 o 
   3  -6   9       85.08       65.43     56.48 o 
  -2  -5   9      510.35      203.33    276.16 o 
  -1  -5   9      454.07      251.18     80.20 o 
   0  -5   9       47.78      117.59     71.14 o 
   1  -5   9        2.49      -16.45     30.82 o 
   2  -5   9       54.44       55.84     36.87 o 
   3  -5   9      270.05      257.06     71.01 o 
   4  -5   9       22.85       44.65     72.12 o 
  -3  -4   9      105.28      101.02    100.46 o 
  -2  -4   9      631.89      623.47     86.39 o 
  -1  -4   9     1190.49     1445.12    139.30 o 
   0  -4   9      150.48      140.02     72.89 o 
   1  -4   9      191.23      205.97     80.04 o 
   3  -4   9      231.15      156.50     42.58 o 
   4  -4   9      192.51       99.56     41.03 o 
   5  -4   9     1229.30     1057.36    143.78 o 
  -3  -3   9     1456.48     1476.94    113.13 o 
  -2  -3   9     1275.33     1336.15    105.24 o 
  -1  -3   9     3670.49     3801.70    163.86 o 
   0  -3   9     2559.51     2694.71    180.45 o 
   1  -3   9      931.10     1134.78    126.70 o 
   2  -3   9     2160.34     2277.89    169.91 o 
   3  -3   9      632.08      562.04    104.01 o 
   4  -3   9       25.74       21.60     29.30 o 
   5  -3   9      627.75      668.29    150.31 o 
  -4  -2   9     2398.56     2980.00    194.55 o 
  -3  -2   9     2104.01     2259.17    166.05 o 
  -2  -2   9      733.45      866.39     86.91 o 
  -1  -2   9     3043.39     3169.73    144.13 o 
   0  -2   9     1237.51     1247.23    127.98 o 
   1  -2   9       53.52       49.85     56.43 o 
   2  -2   9      451.30      564.82     97.74 o 
   3  -2   9      148.44      269.45     77.21 o 
   4  -2   9      527.93      533.03     96.97 o 
   5  -2   9       79.70       82.75     31.46 o 
   6  -2   9       36.44       -1.13     65.69 o 
   7  -2   9      334.72      252.01     98.05 o 
  -4  -1   9      714.40      623.31     94.34 o 
  -3  -1   9     1145.95     1377.22    131.53 o 
  -2  -1   9      145.87      141.20     59.62 o 
  -1  -1   9      851.35      829.79    101.08 o 
   0  -1   9      855.63      842.24    107.61 o 
   1  -1   9       72.03       80.25     54.48 o 
   2  -1   9        9.85        9.16     46.50 o 
   3  -1   9      621.73      646.83    104.55 o 
   4  -1   9      277.33      392.90     82.56 o 
   6  -1   9      390.15      403.40    101.03 o 
   7  -1   9       72.13      117.70     77.52 o 
  -4   0   9      598.59      135.80     48.77 o 
  -3   0   9      840.53      936.06    112.65 o 
  -2   0   9      611.34      722.59     97.63 o 
  -1   0   9      812.42      758.54     92.54 o 
   0   0   9     3333.27     3231.03    181.59 o 
   1   0   9     1348.61     1238.38    112.81 o 
   2   0   9      939.68      936.37    104.78 o 
   3   0   9     1600.18     1979.45     95.38 o 
   4   0   9      751.30      812.17     68.85 o 
   5   0   9      429.47      505.95     62.71 o 
   6   0   9     1501.60     1503.87    147.58 o 
   7   0   9      751.74      975.11    134.31 o 
   8   0   9       83.19      141.77     85.80 o 
  -2   1   9     3196.73     3334.02    189.04 o 
  -1   1   9     1337.80     1285.45    116.00 o 
   0   1   9     6496.52     5982.44    252.93 o 
   1   1   9     3400.34     3505.26    181.69 o 
   2   1   9     1220.11     1348.08     77.87 o 
   3   1   9     3538.41     3959.49    133.75 o 
   4   1   9     1936.04     2017.67     96.29 o 
   5   1   9      152.59      136.55     36.42 o 
   6   1   9      361.92      334.78     77.26 o 
   7   1   9      331.20      260.75     81.38 o 
   8   1   9       14.62       74.95     70.37 o 
  -2   2   9     1634.04     1836.33    142.64 o 
  -1   2   9     3052.54     3238.24    181.23 o 
   0   2   9     2828.72     3088.54    175.36 o 
   1   2   9     2077.42     2216.68    101.33 o 
   2   2   9       21.20       25.84     45.11 o 
   3   2   9      186.81      249.99     43.53 o 
   4   2   9      123.87      161.52     37.85 o 
   5   2   9      241.23      300.29     46.48 o 
   6   2   9      123.30      165.48     58.23 o 
   7   2   9       15.28       94.96     46.91 o 
   8   2   9      171.65      157.46     73.10 o 
  -2   3   9     2427.79     2256.90    161.32 o 
  -1   3   9       23.25       37.24     52.83 o 
   0   3   9      192.35      279.76     51.83 o 
   1   3   9     2421.20     2452.56    175.88 o 
   2   3   9       64.44      125.68     36.70 o 
   3   3   9       23.35       40.69     50.15 o 
   4   3   9      533.31      561.47     57.33 o 
   5   3   9        2.94       11.73     22.54 o 
   6   3   9       82.13       24.49     43.42 o 
   7   3   9      741.07      675.00     92.85 o 
   8   3   9      114.89       55.50     34.67 o 
  -1   4   9      956.48     1081.18    122.22 o 
   0   4   9     1735.45     1602.74    101.52 o 
   1   4   9     3471.11     3428.72    138.12 o 
   2   4   9     2150.51     2232.74    106.44 o 
   3   4   9      677.35      613.96     60.90 o 
   4   4   9     3567.89     3573.92    128.97 o 
   5   4   9     1255.67     1597.59    130.35 o 
   6   4   9      250.58      311.16     72.84 o 
   7   4   9     1275.36     1284.32    121.09 o 
  -1   5   9     3532.71     3672.55    217.08 o 
   0   5   9     2217.05     2282.24    343.26 o 
   1   5   9     4519.65     4368.80    164.29 o 
   2   5   9     4009.47     3961.39    165.59 o 
   3   5   9     1370.14     1470.31     88.27 o 
   4   5   9     2267.67     2316.20    106.89 o 
   5   5   9     1148.58     1130.46    111.88 o 
   6   5   9        3.34       32.30     46.14 o 
   7   5   9       70.97       25.87     45.11 o 
   8   5   9      174.86      -24.43     24.43 o 
  -1   6   9     2685.62     2961.43    206.17 o 
   0   6   9      580.01      655.03     86.91 o 
   1   6   9     1905.57     1716.12    110.23 o 
   2   6   9     2306.39     2358.69    120.68 o 
   3   6   9       18.60       54.21     35.39 o 
   4   6   9       23.49       58.69     34.31 o 
   5   6   9      443.95      487.09     91.87 o 
   6   6   9      110.26       32.97     48.25 o 
   7   6   9       94.50      -31.94     31.94 o 
   0   7   9      187.19      181.35     58.12 o 
   1   7   9      396.90      405.72     70.61 o 
   2   7   9     1245.85     1244.39     96.05 o 
   3   7   9      277.47      375.46     62.38 o 
   4   7   9       61.20       43.42     37.01 o 
   5   7   9      698.51      549.59    102.62 o 
   6   7   9       92.52        3.45     38.68 o 
   7   7   9        8.30       55.35     31.22 o 
   3   8   9     1903.28     2090.54    165.95 o 
   4   8   9     1137.13     1077.37    126.34 o 
   0  -5  10      140.72      134.93     84.57 o 
   1  -5  10      117.30      -19.63     19.63 o 
   2  -5  10       73.08       27.68     34.29 o 
  -1  -4  10      112.70       28.76     34.41 o 
   0  -4  10       57.45        1.23     69.14 o 
   1  -4  10        2.00      -48.66     58.64 o 
   2  -4  10      556.41      618.16    121.09 o 
   3  -4  10      846.86      827.32     79.71 o 
   4  -4  10      488.86      413.57     64.70 o 
  -2  -3  10      194.45       -7.87     29.63 o 
  -1  -3  10      548.91      -34.11     47.53 o 
   0  -3  10      950.84     1063.74    135.70 o 
   1  -3  10      130.55      217.70     80.40 o 
   2  -3  10      838.55      719.60    119.50 o 
   3  -3  10     1690.03     1930.26    169.45 o 
   4  -3  10      368.41      322.70     54.62 o 
   5  -3  10     1624.26     1723.89    126.06 o 
  -2  -2  10      134.96       17.70     38.32 o 
   0  -2  10      692.20      924.75    124.79 o 
   1  -2  10      106.53       37.24     60.96 o 
   2  -2  10       12.43      -36.06     54.99 o 
   3  -2  10      400.66      284.47     85.70 o 
   4  -2  10        8.75       80.04     66.15 o 
   5  -2  10        4.57       -0.96     26.72 o 
   6  -2  10      717.45      564.61    126.80 o 
  -2  -1  10        3.77       12.71     45.78 o 
  -1  -1  10      194.41      212.91     73.71 o 
   0  -1  10       15.63       90.07     63.84 o 
   1  -1  10        5.94      -48.61     48.61 o 
   2  -1  10      546.12      576.13    100.46 o 
   3  -1  10       32.92       38.53     55.81 o 
   4  -1  10       23.25        6.64     57.05 o 
   5  -1  10        6.93      -43.72     56.94 o 
   6  -1  10     1438.21     1781.03    171.91 o 
  -2   0  10       42.01      -19.55     40.43 o 
  -1   0  10        7.87      -18.16     44.60 o 
   0   0  10      363.35      272.48     78.34 o 
   1   0  10       53.43      149.64     66.31 o 
   2   0  10       81.92      175.36     66.46 o 
   3   0  10     1443.80     1590.18    141.46 o 
   4   0  10     1233.16     1396.93     90.65 o 
   5   0  10      455.89      543.05     87.94 o 
   7   0  10     3292.65     3595.28    227.78 o 
  -1   1  10      213.09      220.27     72.17 o 
   0   1  10     1196.66     1326.55    128.29 o 
   1   1  10     1457.71     1428.20    130.81 o 
   2   1  10      245.70      288.94     74.33 o 
   3   1  10      453.23      614.94     63.04 o 
   4   1  10     1675.33     1746.88     97.88 o 
   5   1  10      282.54      303.76     55.43 o 
   6   1  10      765.34      749.18    103.91 o 
   7   1  10     1976.73     2191.52    163.22 o 
  -1   2  10       76.59       39.71     59.77 o 
   0   2  10      122.26      178.76     65.84 o 
   1   2  10      592.90      565.49     94.14 o 
   2   2  10       37.63       33.10     29.76 o 
   3   2  10      143.77      210.88     54.60 o 
   4   2  10      301.70      313.32     66.62 o 
   5   2  10       20.05       52.43     35.22 o 
   6   2  10        7.87      -26.29     31.94 o 
   7   2  10      494.68      434.16     95.22 o 
  -2   3  10      331.36      -15.74     31.07 o 
  -1   3  10        4.18       26.23     58.95 o 
   0   3  10      114.14      137.50     66.31 o 
   1   3  10      140.49      210.17     50.54 o 
   2   3  10      210.05      183.30     46.63 o 
   3   3  10      391.70      522.89     64.29 o 
   4   3  10       49.32       55.64     33.22 o 
   5   3  10       44.74       56.07     45.88 o 
   6   3  10       12.18      -31.79     31.79 o 
   7   3  10     1124.03      967.49    113.89 o 
  -1   4  10      429.91      383.13     96.97 o 
   0   4  10        2.67       28.91     55.09 o 
   1   4  10      250.55      383.50     62.37 o 
   2   4  10      349.00      337.33     58.51 o 
   3   4  10       13.53       39.13     33.05 o 
   4   4  10      675.78      827.59     73.57 o 
   5   4  10     1449.38     1574.80    135.13 o 
   6   4  10      538.97      652.11     93.26 o 
   0   5  10      309.85      351.84     68.99 o 
   1   5  10     1149.26     1232.80     96.89 o 
   2   5  10     1656.30     1766.36    107.62 o 
   3   5  10      106.34      139.25     45.39 o 
   4   5  10      254.24      301.47     53.83 o 
   5   5  10     1069.98      970.37    113.74 o 
   6   5  10      109.72      101.49     53.45 o 
   7   5  10      165.81       24.54     24.28 o 
   1   6  10       50.75       25.60     43.97 o 
   2   6  10      456.47      551.47     76.35 o 
   3   6  10       23.71       41.33     35.54 o 
   4   6  10      131.27      147.40     46.77 o 
   5   6  10       56.94       17.49     40.43 o 
   6   6  10        7.02      -11.01     31.74 o 
   2   7  10        5.33      -23.29     44.37 o 
   3   7  10        1.83       46.76     71.40 o 
   4   7  10       66.08       62.02     33.28 o 
   5   7  10       16.47      -26.23     26.23 o 
   1  -3  11     1012.70     1346.15    162.60 o 
   2  -3  11     1545.71     1628.92    172.27 o 
   3  -3  11     4108.08     4551.36    268.73 o 
   0  -2  11     1167.32     1374.08    156.95 o 
   1  -2  11      747.48      667.44    122.79 o 
   2  -2  11      515.32      482.05    106.58 o 
   3  -2  11     1585.54     1966.83    177.78 o 
   4  -2  11     1101.50     1081.59    148.15 o 
   0  -1  11      190.69      163.68     79.01 o 
   1  -1  11       78.33      112.40     73.56 o 
   2  -1  11       28.01       13.32     65.69 o 
   3  -1  11      704.48      814.15    126.03 o 
   4  -1  11     1466.29     1388.90    161.27 o 
   5  -1  11      508.99      363.89     98.92 o 
   0   0  11       50.19       65.02     64.20 o 
   1   0  11      976.35      968.21    130.56 o 
   2   0  11      417.15      432.92     95.99 o 
   3   0  11     1621.70     1680.92    157.41 o 
   4   0  11     3643.58     4083.35    231.33 o 
   5   0  11     2243.03     2498.98    191.98 o 
   0   1  11      442.29      444.45     96.97 o 
   1   1  11     2214.83     2395.18    175.52 o 
   2   1  11     1257.29     1392.44    138.99 o 
   3   1  11     1494.58     1457.41    143.62 o 
   4   1  11     4091.91     4176.56    226.60 o 
   5   1  11     2880.76     2992.09    137.33 o 
   6   1  11     1777.80     1669.09    152.47 o 
   0   2  11       95.79       51.03     63.68 o 
   1   2  11      685.79      800.62    115.28 o 
   2   2  11      617.11      653.30    105.45 o 
   3   2  11      223.50      254.12     78.55 o 
   4   2  11     1614.42     1785.84    107.24 o 
   5   2  11     1114.70     1405.30    134.00 o 
   6   2  11      357.93      364.46     87.81 o 
   0   3  11      125.72      133.95     73.97 o 
   1   3  11       23.53       19.65     58.33 o 
   2   3  11      202.85      269.29     79.78 o 
   3   3  11        2.20        6.59     35.46 o 
   4   3  11      342.48      375.91     62.32 o 
   5   3  11     1642.84     1762.66    149.33 o 
   6   3  11      752.99      794.71    109.31 o 
   1   4  11       89.20      105.45     70.47 o 
   2   4  11     1013.20      923.88     87.87 o 
   3   4  11      382.95      402.77     65.46 o 
   4   4  11     1458.33     1334.86    150.10 o 
   5   4  11     3612.24     3451.87    217.23 o 
   6   4  11     1557.50     1230.92    135.49 o 
   2   5  11     1518.05     1515.39    119.39 o 
   3   5  11     1069.42     1077.44     91.86 o 
   4   5  11      806.64      674.55     79.22 o 
   5   5  11     2329.29     2440.34    186.11 o 
                                                 
